# Supplementary material for: Twenty-five-year mapping species of the superfamily Cercopoidea (Hemiptera, Auchenorrhyncha) in Bulgaria
Source: Biodivers Data J. 2024 Jun 4;12:e124720. doi: 10.3897/BDJ.12.e124720 (PMC11167279; doi:10.3897/BDJ.12.e124720)
Supplement: XML Treatment for Aphrophoridae [file BDJ.12.e124720-treatment1.xml]

<!DOCTYPE tp:taxon-treatment
  PUBLIC "-//TaxonX//DTD Taxonomic Treatment Publishing DTD v0 20100105//EN" "tax-treatment-NSO.dtd">
<tp:taxon-treatment xmlns:tp="http://www.plazi.org/taxpub"><tp:treatment-meta><mixed-citation publication-type="journal"><person-group><name><surname>Angelova</surname><given-names>Radost</given-names></name><name><surname>Gjonov</surname><given-names>Ilia</given-names></name></person-group><article-title>Twenty-five-year mapping species of the superfamily <tp:taxon-name><tp:taxon-name-part taxon-name-part-type="superfamily">Cercopoidea</tp:taxon-name-part></tp:taxon-name> (<tp:taxon-name><tp:taxon-name-part taxon-name-part-type="order">Hemiptera</tp:taxon-name-part></tp:taxon-name>, <tp:taxon-name><tp:taxon-name-part taxon-name-part-type="suborder">Auchenorrhyncha</tp:taxon-name-part></tp:taxon-name>) in Bulgaria</article-title><source>Biodivers Data J</source><day>04</day><month>06</month><year>2024</year><volume>12</volume><pub-id pub-id-type="doi">10.3897/BDJ.12.e124720</pub-id></mixed-citation></tp:treatment-meta><tp:nomenclature><tp:taxon-name>
              <object-id xmlns:xlink="http://www.w3.org/1999/xlink" content-type="arpha" xlink:type="simple">71E76904-3942-5666-9FD0-943B1DDF83E0</object-id>
              <tp:taxon-name-part taxon-name-part-type="family">Aphrophoridae</tp:taxon-name-part>
            </tp:taxon-name><tp:taxon-authority>Amyot &amp; Serville, 1843</tp:taxon-authority></tp:nomenclature></tp:taxon-treatment>
