# Supplementary material for: Twenty-five-year mapping species of the superfamily Cercopoidea (Hemiptera, Auchenorrhyncha) in Bulgaria
Source: Biodivers Data J. 2024 Jun 4;12:e124720. doi: 10.3897/BDJ.12.e124720 (PMC11167279; doi:10.3897/BDJ.12.e124720)
Supplement: XML Treatment for Aphrophora alni [file BDJ.12.e124720-treatment3.xml]

<!DOCTYPE tp:taxon-treatment
  PUBLIC "-//TaxonX//DTD Taxonomic Treatment Publishing DTD v0 20100105//EN" "tax-treatment-NSO.dtd">
<tp:taxon-treatment xmlns:tp="http://www.plazi.org/taxpub"><tp:treatment-meta><mixed-citation publication-type="journal"><person-group><name><surname>Angelova</surname><given-names>Radost</given-names></name><name><surname>Gjonov</surname><given-names>Ilia</given-names></name></person-group><article-title>Twenty-five-year mapping species of the superfamily <tp:taxon-name><tp:taxon-name-part taxon-name-part-type="superfamily">Cercopoidea</tp:taxon-name-part></tp:taxon-name> (<tp:taxon-name><tp:taxon-name-part taxon-name-part-type="order">Hemiptera</tp:taxon-name-part></tp:taxon-name>, <tp:taxon-name><tp:taxon-name-part taxon-name-part-type="suborder">Auchenorrhyncha</tp:taxon-name-part></tp:taxon-name>) in Bulgaria</article-title><source>Biodivers Data J</source><day>04</day><month>06</month><year>2024</year><volume>12</volume><pub-id pub-id-type="doi">10.3897/BDJ.12.e124720</pub-id></mixed-citation></tp:treatment-meta><tp:nomenclature><tp:taxon-name>
              <object-id xmlns:xlink="http://www.w3.org/1999/xlink" content-type="arpha" xlink:type="simple">FD9971CF-36EB-5DFE-821F-A99967B56FE3</object-id>
              <tp:taxon-name-part taxon-name-part-type="genus">Aphrophora</tp:taxon-name-part>
              <tp:taxon-name-part taxon-name-part-type="species">alni</tp:taxon-name-part>
              <object-id xmlns:xlink="http://www.w3.org/1999/xlink" xlink:type="simple" object-id-type="GBIF">https://www.gbif.org/species/2016266</object-id>
              <object-id xmlns:xlink="http://www.w3.org/1999/xlink" xlink:type="simple" object-id-type="Barcode of Life">https://www.boldsystems.org/index.php/TaxBrowser_TaxonPage?taxid=198947</object-id>
              <object-id xmlns:xlink="http://www.w3.org/1999/xlink" xlink:type="simple" object-id-type="OpenBiodiv">https://openbiodiv.net/a6f5ae7c-c7f5-4f62-b557-26c4a9434201</object-id>
              <object-id xmlns:xlink="http://www.w3.org/1999/xlink" xlink:type="simple" object-id-type="BHL">https://www.biodiversitylibrary.org/namedetail/Aphrophora_alni_(Fall%C3%A9n%2C_1805)</object-id>
              <object-id xmlns:xlink="http://www.w3.org/1999/xlink" xlink:type="simple" object-id-type="Catalogue of Life">https://www.catalogueoflife.org/data/taxon/FKF2</object-id>
              <object-id xmlns:xlink="http://www.w3.org/1999/xlink" xlink:type="simple" object-id-type="Plazi">https://treatment.plazi.org/id/03BD1B1BFFABFFFE4DF0FF778B40EE35</object-id>
              <object-id xmlns:xlink="http://www.w3.org/1999/xlink" xlink:type="simple" object-id-type="Encyclopedia of Life">https://eol.org/pages/2865796</object-id>
              <object-id xmlns:xlink="http://www.w3.org/1999/xlink" xlink:type="simple" object-id-type="TaxonWorks UUID">46e478cb-7e0c-4372-a2ac-d12478225a87</object-id>
            </tp:taxon-name><tp:taxon-authority>(Fallén, 1805)</tp:taxon-authority></tp:nomenclature><tp:treatment-sec sec-type="Notes"><title>Notes</title><p>Distribution map (Fig. <xref ref-type="fig" rid="F11358278">1</xref><xref ref-type="fig" rid="F11358283">a</xref>) and habitus (Fig. <xref ref-type="fig" rid="F11358278">1</xref><xref ref-type="fig" rid="F11358284">b</xref>).</p><p><bold>Literature data</bold>: Northern and eastern Bulgaria (<xref ref-type="bibr" rid="B11354441">Nedjalkov 1908</xref>); Pre-Balkan (<xref ref-type="bibr" rid="B11354405">Joakimov 1909</xref>, <xref ref-type="bibr" rid="B11354414">Lindberg 1949</xref>, <xref ref-type="bibr" rid="B11354244">Bairamova 1978</xref>)⁠; Western Stara Planina Mts. (<xref ref-type="bibr" rid="B11354244">Bairamova 1978</xref>); Central Stara Planina Mts. (<xref ref-type="bibr" rid="B11354307">Cantoreanu and Gruev 1967</xref>); Vitosha Mts. (<xref ref-type="bibr" rid="B11354405">Joakimov 1909</xref>); Sofia Plain (<xref ref-type="bibr" rid="B11354253">Bajrjamova 1970</xref>, <xref ref-type="bibr" rid="B11354244">Bairamova 1978</xref>); Upper Thracian Lowland (<xref ref-type="bibr" rid="B11354316">Dirimanov and Harizanov 1964</xref>)⁠; ⁠Krupnik-Sandanski-Petrich Valley (<xref ref-type="bibr" rid="B11354467">Sander 1985</xref>)⁠; Belasitsa Mts. (<xref ref-type="bibr" rid="B11354280">Bajrjamova 1988</xref>)⁠; Rila Mts. (<xref ref-type="bibr" rid="B11354414">Lindberg 1949</xref>, <xref ref-type="bibr" rid="B11354467">Sander 1985</xref>); Rhodopes (<xref ref-type="bibr" rid="B11354307">Cantoreanu and Gruev 1967</xref>, <xref ref-type="bibr" rid="B11354467">Sander 1985</xref>, <xref ref-type="bibr" rid="B11354383">Gjonov 2004</xref>); Strandzha Mts. (<xref ref-type="bibr" rid="B11354244">Bairamova 1978</xref>); Southern Black Sea coast (<xref ref-type="bibr" rid="B11354405">Joakimov 1909</xref>, <xref ref-type="bibr" rid="B11354307">Cantoreanu and Gruev 1967</xref>, <xref ref-type="bibr" rid="B11354298">Bayryamova 1976</xref>, <xref ref-type="bibr" rid="B11354244">Bairamova 1978</xref>, <xref ref-type="bibr" rid="B11354467">Sander 1985</xref>)⁠.</p><p><bold>New data</bold>: Danube Plain; Dobrudzha; Northern Black Sea Coast; Pre-Balkan; Western, Central and Eastern Stara Planina Mts.; Kraishtensko-Konjavo Region; Sofia Plain; Sub-Balkan valleys; Vitosha Mts.; Lozenska Planina Mts.; Sredna Gora Mts.; Ograzhden Mts.; Belasitsa Mts.; ⁠Krupnik-Sandanski-Petrich Valley; Rila Mts.; Pirin Mts.; Mesta River Valley; Rhodopes; Slavjanka Mts.; Upper Thracian Lowland; Strandzha Mts.; Southern Black Sea coast. Detailed occurrence data: <xref ref-type="bibr" rid="B11355880">Angelova and Gjonov (2024)</xref>.</p><p><bold>Phenology</bold>: April-November.</p><p><bold>Altitudinal distribution</bold>: 0-2100 m a.s.l.</p><p><bold>Host plant</bold>: Polyphagous (<xref ref-type="bibr" rid="B11354450">Nickel 2003</xref>).</p><p><bold>Additional notes</bold>: Common in Bulgaria.</p></tp:treatment-sec><tp:treatment-sec><!--Section generated to contain objects referenced in tp:taxon-treatment.--><fig-group id="F11358278" position="float" orientation="portrait"><caption><p><italic><tp:taxon-name><tp:taxon-name-part taxon-name-part-type="genus" reg="Aphrophora">Aphrophora</tp:taxon-name-part><tp:taxon-name-part taxon-name-part-type="species" reg="alni">alni</tp:taxon-name-part></tp:taxon-name></italic> (Fallén, 1805):</p></caption><fig id="F11358283" position="float" orientation="portrait"><object-id xmlns:xlink="http://www.w3.org/1999/xlink" content-type="arpha" xlink:type="simple">3E4B5336-E757-5CEC-B382-4997899C11C6</object-id><object-id xmlns:xlink="http://www.w3.org/1999/xlink" content-type="doi" xlink:type="simple">10.3897/BDJ.12.e124720.figure1a</object-id><label>Figure 1a.</label><caption><p>Distribution map in Bulgaria;</p></caption><graphic xmlns:xlink="http://www.w3.org/1999/xlink" xlink:href="bdj-12-e124720-g001_a.png" xlink:type="simple" position="float" orientation="portrait" id="oo_1019314.png"><uri content-type="original_file" xlink:type="simple">https://binary.pensoft.net/fig/1019314</uri></graphic></fig><fig id="F11358284" position="float" orientation="portrait"><object-id xmlns:xlink="http://www.w3.org/1999/xlink" content-type="arpha" xlink:type="simple">621FE882-41F2-537E-8175-1D88787538DB</object-id><object-id xmlns:xlink="http://www.w3.org/1999/xlink" content-type="doi" xlink:type="simple">10.3897/BDJ.12.e124720.figure1b</object-id><label>Figure 1b.</label><caption><p>Habitus (photo: I. Gjonov).</p></caption><graphic xmlns:xlink="http://www.w3.org/1999/xlink" xlink:href="bdj-12-e124720-g001_b.jpg" xlink:type="simple" position="float" orientation="portrait" id="oo_1019315.jpg"><uri content-type="original_file" xlink:type="simple">https://binary.pensoft.net/fig/1019315</uri></graphic></fig></fig-group><fig id="F11358283" position="float" orientation="portrait"><object-id xmlns:xlink="http://www.w3.org/1999/xlink" content-type="arpha" xlink:type="simple">3E4B5336-E757-5CEC-B382-4997899C11C6</object-id><object-id xmlns:xlink="http://www.w3.org/1999/xlink" content-type="doi" xlink:type="simple">10.3897/BDJ.12.e124720.figure1a</object-id><label>Figure 1a.</label><caption><p>Distribution map in Bulgaria;</p></caption><graphic xmlns:xlink="http://www.w3.org/1999/xlink" xlink:href="bdj-12-e124720-g001_a.png" xlink:type="simple" position="float" orientation="portrait" id="oo_1019314.png"><uri content-type="original_file" xlink:type="simple">https://binary.pensoft.net/fig/1019314</uri></graphic></fig><fig id="F11358284" position="float" orientation="portrait"><object-id xmlns:xlink="http://www.w3.org/1999/xlink" content-type="arpha" xlink:type="simple">621FE882-41F2-537E-8175-1D88787538DB</object-id><object-id xmlns:xlink="http://www.w3.org/1999/xlink" content-type="doi" xlink:type="simple">10.3897/BDJ.12.e124720.figure1b</object-id><label>Figure 1b.</label><caption><p>Habitus (photo: I. Gjonov).</p></caption><graphic xmlns:xlink="http://www.w3.org/1999/xlink" xlink:href="bdj-12-e124720-g001_b.jpg" xlink:type="simple" position="float" orientation="portrait" id="oo_1019315.jpg"><uri content-type="original_file" xlink:type="simple">https://binary.pensoft.net/fig/1019315</uri></graphic></fig></tp:treatment-sec><ref-list><ref id="B11354441"><element-citation xmlns:xlink="http://www.w3.org/1999/xlink" publication-type="article" xlink:type="simple"><person-group person-group-type="author"><name name-style="western"><surname>Nedjalkov</surname><given-names>N.</given-names></name></person-group><year>1908</year><article-title>[Third contribution to the entomological fauna of Bulgaria]</article-title><source>[Periodical Journal of the Bulgarian Literary Society]</source><volume>69</volume><issue>9-10</issue><fpage>670</fpage><lpage>692</lpage></element-citation></ref><ref id="B11354405"><element-citation xmlns:xlink="http://www.w3.org/1999/xlink" publication-type="article" xlink:type="simple"><person-group person-group-type="author"><name name-style="western"><surname>Joakimov</surname><given-names>D.</given-names></name></person-group><year>1909</year><article-title>[On the fauna of <tp:taxon-name><tp:taxon-name-part taxon-name-part-type="order">Hemiptera</tp:taxon-name-part></tp:taxon-name> of Bulgaria]</article-title><source>[Collection of folklore, science and literature]</source><volume>25</volume><issue>7</issue><fpage>1</fpage><lpage>34</lpage></element-citation></ref><ref id="B11354414"><element-citation xmlns:xlink="http://www.w3.org/1999/xlink" publication-type="article" xlink:type="simple"><person-group person-group-type="author"><name name-style="western"><surname>Lindberg</surname><given-names>H.</given-names></name></person-group><year>1949</year><article-title>Zur Kenntnis der Zikadinenfauna der Balkanhalbinsel</article-title><source>Notulae Entomologicae</source><volume>29</volume><fpage>32</fpage><lpage>40</lpage></element-citation></ref><ref id="B11354244"><element-citation xmlns:xlink="http://www.w3.org/1999/xlink" publication-type="article" xlink:type="simple"><person-group person-group-type="author"><name name-style="western"><surname>Bairamova</surname><given-names>V.</given-names></name></person-group><year>1978</year><article-title>Dendrophilous Cicada species (<tp:taxon-name><tp:taxon-name-part taxon-name-part-type="suborder">Homoptera</tp:taxon-name-part></tp:taxon-name>, <tp:taxon-name><tp:taxon-name-part taxon-name-part-type="suborder">Auchenorrhyncha</tp:taxon-name-part></tp:taxon-name>) found in oak forests in Bulgaria</article-title><source>Асtа Zoologica Bulgarica</source><volume>9</volume><fpage>15</fpage><lpage>21</lpage></element-citation></ref><ref id="B11354307"><element-citation xmlns:xlink="http://www.w3.org/1999/xlink" publication-type="article" xlink:type="simple"><person-group person-group-type="author"><name name-style="western"><surname>Cantoreanu</surname><given-names>M.</given-names></name><name name-style="western"><surname>Gruev</surname><given-names>B.</given-names></name></person-group><year>1967</year><article-title>Zikaden-arten aus Bulgarien (Hom., Auchen.)</article-title><source>Travaux. Scientifiques de l'Ecole Normale Supérieure. “Paissi Hilendarski”</source><volume>5</volume><issue>2</issue><fpage>139</fpage><lpage>147</lpage></element-citation></ref><ref id="B11354253"><element-citation xmlns:xlink="http://www.w3.org/1999/xlink" publication-type="article" xlink:type="simple"><person-group person-group-type="author"><name name-style="western"><surname>Bajrjamova</surname><given-names>V. K.</given-names></name></person-group><year>1970</year><article-title>Vertreter der Unterordnung Zikaden (<tp:taxon-name><tp:taxon-name-part taxon-name-part-type="suborder">Homoptera</tp:taxon-name-part></tp:taxon-name>, <tp:taxon-name><tp:taxon-name-part taxon-name-part-type="suborder">Auchenorrhyncha</tp:taxon-name-part></tp:taxon-name>) auf Kultutrpflanzen und Obstbäumen in der Pläne von Sofia</article-title><source>Bulletin de l'Institut de Zoologie et Musee</source><volume>32</volume><fpage>243</fpage><lpage>251</lpage></element-citation></ref><ref id="B11354316"><element-citation xmlns:xlink="http://www.w3.org/1999/xlink" publication-type="article" xlink:type="simple"><person-group person-group-type="author"><name name-style="western"><surname>Dirimanov</surname><given-names>M.</given-names></name><name name-style="western"><surname>Harizanov</surname><given-names>A.</given-names></name></person-group><year>1964</year><article-title>Uber die fauna der Zikaden (<tp:taxon-name><tp:taxon-name-part taxon-name-part-type="suborder">Homoptera</tp:taxon-name-part></tp:taxon-name>, <tp:taxon-name><tp:taxon-name-part taxon-name-part-type="suborder">Auchenorrhyncha</tp:taxon-name-part></tp:taxon-name>) in Bulgarien</article-title><source>Wissenschaftliche Arbeiten - Land Wirtschaftliche Hochschule "Vassil Kolarow" - Plovdiv, Bulgarien</source><volume>13</volume><fpage>203</fpage><lpage>206</lpage></element-citation></ref><ref id="B11354467"><element-citation xmlns:xlink="http://www.w3.org/1999/xlink" publication-type="article" xlink:type="simple"><person-group person-group-type="author"><name name-style="western"><surname>Sander</surname><given-names>F.</given-names></name></person-group><year>1985</year><article-title>Zur Kenntnis der Entomofauna von Bulgarien - Zikaden (Homoptere-Auchenonhyncha)</article-title><source>Wissenschaftliche Zeitschrift Friedrich-Schiller-Universität Jena, Naturwissenschaftliche Reihe</source><volume>34</volume><fpage>585</fpage><lpage>607</lpage></element-citation></ref><ref id="B11354280"><element-citation xmlns:xlink="http://www.w3.org/1999/xlink" publication-type="article" xlink:type="simple"><person-group person-group-type="author"><name name-style="western"><surname>Bajrjamova</surname><given-names>V. K.</given-names></name></person-group><year>1988</year><article-title>Contribution to the study of the species from suborder <tp:taxon-name><tp:taxon-name-part taxon-name-part-type="suborder">Auchenorrhyncha</tp:taxon-name-part></tp:taxon-name> (<tp:taxon-name><tp:taxon-name-part taxon-name-part-type="suborder">Homoptera</tp:taxon-name-part></tp:taxon-name>) from Belasica mountain.</article-title><source>Fauna of Southwestern Bulgaria</source><volume>2</volume><fpage>165</fpage><lpage>169</lpage></element-citation></ref><ref id="B11354383"><element-citation xmlns:xlink="http://www.w3.org/1999/xlink" publication-type="chapter" xlink:type="simple"><person-group person-group-type="author"><name name-style="western"><surname>Gjonov</surname><given-names>I.</given-names></name></person-group><year>2004</year><chapter-title>Cicadina (Insecta: Homoptera) of the Eastern Rhodopes (Bulgaria)</chapter-title><person-group person-group-type="editor"><name name-style="western"><surname>Beron</surname><given-names>P.</given-names></name><name name-style="western"><surname>Popov</surname><given-names>A.</given-names></name></person-group><source>Biodiversity of Eastern Rhodopes (Bulgaria and Greece)</source><volume>Vol. 2</volume><size units="page">315-330</size><isbn>954-642-227-4</isbn></element-citation></ref><ref id="B11354298"><element-citation xmlns:xlink="http://www.w3.org/1999/xlink" publication-type="article" xlink:type="simple"><person-group person-group-type="author"><name name-style="western"><surname>Bayryamova</surname><given-names>V. K.</given-names></name></person-group><year>1976</year><article-title>Cicada (<tp:taxon-name><tp:taxon-name-part taxon-name-part-type="suborder">Homoptera</tp:taxon-name-part></tp:taxon-name> <tp:taxon-name><tp:taxon-name-part taxon-name-part-type="suborder">Auchenorrhyncha</tp:taxon-name-part></tp:taxon-name>) on cultivated plants in the Sofia plain</article-title><source>Terrestrial fauna of Bulgaria. Materias</source><fpage>121</fpage><lpage>145</lpage></element-citation></ref><ref id="B11355880"><element-citation xmlns:xlink="http://www.w3.org/1999/xlink" publication-type="software" xlink:type="simple"><person-group person-group-type="author"><name name-style="western"><surname>Angelova</surname><given-names>R.</given-names></name><name name-style="western"><surname>Gjonov</surname></name></person-group><year>2024</year><article-title>Twenty-five-year mapping of species of the superfamily Cercopoidea (Hemiptera: Auchenorrhyncha) in Bulgaria.</article-title><publisher-name>Sofia University Zoological Collection (BFUS). Occurrence dataset</publisher-name><date-in-citation content-type="released">2024-03-26T00:00:00+02:00</date-in-citation><pub-id pub-id-type="doi">10.15468/hc7eyy</pub-id></element-citation></ref><ref id="B11354450"><element-citation xmlns:xlink="http://www.w3.org/1999/xlink" publication-type="book" xlink:type="simple"><person-group person-group-type="author"><name name-style="western"><surname>Nickel</surname><given-names>Herbert</given-names></name></person-group><year>2003</year><source>The leafhoppers and planthoppers of Germany (<tp:taxon-name><tp:taxon-name-part taxon-name-part-type="order">Hemiptera</tp:taxon-name-part></tp:taxon-name>, <tp:taxon-name><tp:taxon-name-part taxon-name-part-type="suborder">Auchenorrhyncha</tp:taxon-name-part></tp:taxon-name>): Patterns and strategies in a highly diverse group of phytophagous insects</source><publisher-name>Pensoft</publisher-name><publisher-loc>Sofia-Moscow</publisher-loc><isbn>954-642-169-3</isbn></element-citation></ref></ref-list></tp:taxon-treatment>
