# Supplementary material for: Twenty-five-year mapping species of the superfamily Cercopoidea (Hemiptera, Auchenorrhyncha) in Bulgaria
Source: Biodivers Data J. 2024 Jun 4;12:e124720. doi: 10.3897/BDJ.12.e124720 (PMC11167279; doi:10.3897/BDJ.12.e124720)
Supplement: XML Treatment for Aphrophora corticea [file BDJ.12.e124720-treatment4.xml]

<!DOCTYPE tp:taxon-treatment
  PUBLIC "-//TaxonX//DTD Taxonomic Treatment Publishing DTD v0 20100105//EN" "tax-treatment-NSO.dtd">
<tp:taxon-treatment xmlns:tp="http://www.plazi.org/taxpub"><tp:treatment-meta><mixed-citation publication-type="journal"><person-group><name><surname>Angelova</surname><given-names>Radost</given-names></name><name><surname>Gjonov</surname><given-names>Ilia</given-names></name></person-group><article-title>Twenty-five-year mapping species of the superfamily <tp:taxon-name><tp:taxon-name-part taxon-name-part-type="superfamily">Cercopoidea</tp:taxon-name-part></tp:taxon-name> (<tp:taxon-name><tp:taxon-name-part taxon-name-part-type="order">Hemiptera</tp:taxon-name-part></tp:taxon-name>, <tp:taxon-name><tp:taxon-name-part taxon-name-part-type="suborder">Auchenorrhyncha</tp:taxon-name-part></tp:taxon-name>) in Bulgaria</article-title><source>Biodivers Data J</source><day>04</day><month>06</month><year>2024</year><volume>12</volume><pub-id pub-id-type="doi">10.3897/BDJ.12.e124720</pub-id></mixed-citation></tp:treatment-meta><tp:nomenclature><tp:taxon-name>
              <object-id xmlns:xlink="http://www.w3.org/1999/xlink" content-type="arpha" xlink:type="simple">C2A9C3C1-2791-5F81-A3C8-A5FD1AAD4305</object-id>
              <tp:taxon-name-part taxon-name-part-type="genus">Aphrophora</tp:taxon-name-part>
              <tp:taxon-name-part taxon-name-part-type="species">corticea</tp:taxon-name-part>
              <object-id xmlns:xlink="http://www.w3.org/1999/xlink" xlink:type="simple" object-id-type="GBIF">https://www.gbif.org/species/2016232</object-id>
              <object-id xmlns:xlink="http://www.w3.org/1999/xlink" xlink:type="simple" object-id-type="Barcode of Life">http://www.boldsystems.org/index.php/TaxBrowser_TaxonPage?taxid=674325</object-id>
              <object-id xmlns:xlink="http://www.w3.org/1999/xlink" xlink:type="simple" object-id-type="OpenBIodiv">https://openbiodiv.net/63cb3ec4-0149-45fa-8daf-4faf3e409551</object-id>
              <object-id xmlns:xlink="http://www.w3.org/1999/xlink" xlink:type="simple" object-id-type="BHL">https://www.biodiversitylibrary.org/namedetail/Aphrophora_corticea</object-id>
              <object-id xmlns:xlink="http://www.w3.org/1999/xlink" xlink:type="simple" object-id-type="Catalogue of Life">https://www.catalogueoflife.org/data/taxon/FKG7</object-id>
              <object-id xmlns:xlink="http://www.w3.org/1999/xlink" xlink:type="simple" object-id-type="Plazi">Not available</object-id>
              <object-id xmlns:xlink="http://www.w3.org/1999/xlink" xlink:type="simple" object-id-type="Encyclopedia of Life">https://eol.org/pages/3741066</object-id>
              <object-id xmlns:xlink="http://www.w3.org/1999/xlink" xlink:type="simple" object-id-type="TaxonWorks UUID">614c88e1-c196-47d5-9216-fe2aafdff7fc</object-id>
            </tp:taxon-name><tp:taxon-authority>Germar, 1821</tp:taxon-authority></tp:nomenclature><tp:treatment-sec sec-type="Notes"><title>Notes</title><p>Distribution map (Fig. <xref ref-type="fig" rid="F11358982">2</xref><xref ref-type="fig" rid="F11359010">a</xref>) and habitus (Fig. <xref ref-type="fig" rid="F11358982">2</xref><xref ref-type="fig" rid="F11359011">b</xref>).</p><p><bold>Literature data</bold>: Vitosha Mts. (<xref ref-type="bibr" rid="B11354262">Bajrjamova 1972</xref>).</p><p><bold>New data</bold>: Kraishtensko-Konjavo Region; Vitosha Mts.; Lozenska Planina Mts.; Rhodopes. Detailed occurrence data: <xref ref-type="bibr" rid="B11355880">Angelova and Gjonov (2024)</xref>.</p><p><bold>Phenology</bold>: July-October.</p><p><bold>Altitudinal distribution</bold>: 650-1850 m a.s.l.</p><p><bold>Host plant</bold>: Nymphs on various plants in the understorey of pine saplings, adults on <italic><tp:taxon-name><tp:taxon-name-part taxon-name-part-type="genus" reg="Pinus">Pinus</tp:taxon-name-part><tp:taxon-name-part taxon-name-part-type="species" reg="sylvestris">sylvestris</tp:taxon-name-part></tp:taxon-name></italic> L. (<xref ref-type="bibr" rid="B11354450">Nickel 2003</xref>).</p><p><bold>Additional notes</bold>: Rare in Bulgaria.</p></tp:treatment-sec><tp:treatment-sec><!--Section generated to contain objects referenced in tp:taxon-treatment.--><fig-group id="F11358982" position="float" orientation="portrait"><caption><p><italic><tp:taxon-name><tp:taxon-name-part taxon-name-part-type="genus" reg="Aphrophora">Aphrophora</tp:taxon-name-part><tp:taxon-name-part taxon-name-part-type="species" reg="corticea">corticea</tp:taxon-name-part></tp:taxon-name></italic> Germar, 1821:</p></caption><fig id="F11359010" position="float" orientation="portrait"><object-id xmlns:xlink="http://www.w3.org/1999/xlink" content-type="arpha" xlink:type="simple">EF142510-2D54-5AB9-A37C-78B829E16CCC</object-id><object-id xmlns:xlink="http://www.w3.org/1999/xlink" content-type="doi" xlink:type="simple">10.3897/BDJ.12.e124720.figure2a</object-id><label>Figure 2a.</label><caption><p>Distribution map in Bulgaria;</p></caption><graphic xmlns:xlink="http://www.w3.org/1999/xlink" xlink:href="bdj-12-e124720-g002_a.png" xlink:type="simple" position="float" orientation="portrait" id="oo_1019367.png"><uri content-type="original_file" xlink:type="simple">https://binary.pensoft.net/fig/1019367</uri></graphic></fig><fig id="F11359011" position="float" orientation="portrait"><object-id xmlns:xlink="http://www.w3.org/1999/xlink" content-type="arpha" xlink:type="simple">F57333A9-C9E8-59A8-8985-24882F274E93</object-id><object-id xmlns:xlink="http://www.w3.org/1999/xlink" content-type="doi" xlink:type="simple">10.3897/BDJ.12.e124720.figure2b</object-id><label>Figure 2b.</label><caption><p>Habitus, specimen from Germany (photo: G. Kunz, <ext-link xmlns:xlink="http://www.w3.org/1999/xlink" ext-link-type="uri" xlink:href="https://www.inaturalist.org/observations/66533826" xlink:type="simple">https://www.inaturalist.org/observations/66533826</ext-link>).</p></caption><graphic xmlns:xlink="http://www.w3.org/1999/xlink" xlink:href="bdj-12-e124720-g002_b.jpg" xlink:type="simple" position="float" orientation="portrait" id="oo_1052550.jpg"><uri content-type="original_file" xlink:type="simple">https://binary.pensoft.net/fig/1052550</uri></graphic></fig></fig-group><fig id="F11359010" position="float" orientation="portrait"><object-id xmlns:xlink="http://www.w3.org/1999/xlink" content-type="arpha" xlink:type="simple">EF142510-2D54-5AB9-A37C-78B829E16CCC</object-id><object-id xmlns:xlink="http://www.w3.org/1999/xlink" content-type="doi" xlink:type="simple">10.3897/BDJ.12.e124720.figure2a</object-id><label>Figure 2a.</label><caption><p>Distribution map in Bulgaria;</p></caption><graphic xmlns:xlink="http://www.w3.org/1999/xlink" xlink:href="bdj-12-e124720-g002_a.png" xlink:type="simple" position="float" orientation="portrait" id="oo_1019367.png"><uri content-type="original_file" xlink:type="simple">https://binary.pensoft.net/fig/1019367</uri></graphic></fig><fig id="F11359011" position="float" orientation="portrait"><object-id xmlns:xlink="http://www.w3.org/1999/xlink" content-type="arpha" xlink:type="simple">F57333A9-C9E8-59A8-8985-24882F274E93</object-id><object-id xmlns:xlink="http://www.w3.org/1999/xlink" content-type="doi" xlink:type="simple">10.3897/BDJ.12.e124720.figure2b</object-id><label>Figure 2b.</label><caption><p>Habitus, specimen from Germany (photo: G. Kunz, <ext-link xmlns:xlink="http://www.w3.org/1999/xlink" ext-link-type="uri" xlink:href="https://www.inaturalist.org/observations/66533826" xlink:type="simple">https://www.inaturalist.org/observations/66533826</ext-link>).</p></caption><graphic xmlns:xlink="http://www.w3.org/1999/xlink" xlink:href="bdj-12-e124720-g002_b.jpg" xlink:type="simple" position="float" orientation="portrait" id="oo_1052550.jpg"><uri content-type="original_file" xlink:type="simple">https://binary.pensoft.net/fig/1052550</uri></graphic></fig></tp:treatment-sec><ref-list><ref id="B11354262"><element-citation xmlns:xlink="http://www.w3.org/1999/xlink" publication-type="article" xlink:type="simple"><person-group person-group-type="author"><name name-style="western"><surname>Bajrjamova</surname><given-names>V. K.</given-names></name></person-group><year>1972</year><article-title>Beitrag zur Untersuchung der Bulgarischen Zikadenfauna (<tp:taxon-name><tp:taxon-name-part taxon-name-part-type="suborder">Homoptera</tp:taxon-name-part></tp:taxon-name>, <tp:taxon-name><tp:taxon-name-part taxon-name-part-type="suborder">Auchenorrhyncha</tp:taxon-name-part></tp:taxon-name>)</article-title><source>Bulletin de l’institut de Zoologie et Musee</source><fpage>1968</fpage><lpage>1969</lpage></element-citation></ref><ref id="B11355880"><element-citation xmlns:xlink="http://www.w3.org/1999/xlink" publication-type="software" xlink:type="simple"><person-group person-group-type="author"><name name-style="western"><surname>Angelova</surname><given-names>R.</given-names></name><name name-style="western"><surname>Gjonov</surname></name></person-group><year>2024</year><article-title>Twenty-five-year mapping of species of the superfamily Cercopoidea (Hemiptera: Auchenorrhyncha) in Bulgaria.</article-title><publisher-name>Sofia University Zoological Collection (BFUS). Occurrence dataset</publisher-name><date-in-citation content-type="released">2024-03-26T00:00:00+02:00</date-in-citation><pub-id pub-id-type="doi">10.15468/hc7eyy</pub-id></element-citation></ref><ref id="B11354450"><element-citation xmlns:xlink="http://www.w3.org/1999/xlink" publication-type="book" xlink:type="simple"><person-group person-group-type="author"><name name-style="western"><surname>Nickel</surname><given-names>Herbert</given-names></name></person-group><year>2003</year><source>The leafhoppers and planthoppers of Germany (<tp:taxon-name><tp:taxon-name-part taxon-name-part-type="order">Hemiptera</tp:taxon-name-part></tp:taxon-name>, <tp:taxon-name><tp:taxon-name-part taxon-name-part-type="suborder">Auchenorrhyncha</tp:taxon-name-part></tp:taxon-name>): Patterns and strategies in a highly diverse group of phytophagous insects</source><publisher-name>Pensoft</publisher-name><publisher-loc>Sofia-Moscow</publisher-loc><isbn>954-642-169-3</isbn></element-citation></ref></ref-list></tp:taxon-treatment>
