# Supplementary material for: Twenty-five-year mapping species of the superfamily Cercopoidea (Hemiptera, Auchenorrhyncha) in Bulgaria
Source: Biodivers Data J. 2024 Jun 4;12:e124720. doi: 10.3897/BDJ.12.e124720 (PMC11167279; doi:10.3897/BDJ.12.e124720)
Supplement: XML Treatment for Neophilaenus albipennis [file BDJ.12.e124720-treatment9.xml]

<!DOCTYPE tp:taxon-treatment
  PUBLIC "-//TaxonX//DTD Taxonomic Treatment Publishing DTD v0 20100105//EN" "tax-treatment-NSO.dtd">
<tp:taxon-treatment xmlns:tp="http://www.plazi.org/taxpub"><tp:treatment-meta><mixed-citation publication-type="journal"><person-group><name><surname>Angelova</surname><given-names>Radost</given-names></name><name><surname>Gjonov</surname><given-names>Ilia</given-names></name></person-group><article-title>Twenty-five-year mapping species of the superfamily <tp:taxon-name><tp:taxon-name-part taxon-name-part-type="superfamily">Cercopoidea</tp:taxon-name-part></tp:taxon-name> (<tp:taxon-name><tp:taxon-name-part taxon-name-part-type="order">Hemiptera</tp:taxon-name-part></tp:taxon-name>, <tp:taxon-name><tp:taxon-name-part taxon-name-part-type="suborder">Auchenorrhyncha</tp:taxon-name-part></tp:taxon-name>) in Bulgaria</article-title><source>Biodivers Data J</source><day>04</day><month>06</month><year>2024</year><volume>12</volume><pub-id pub-id-type="doi">10.3897/BDJ.12.e124720</pub-id></mixed-citation></tp:treatment-meta><tp:nomenclature><tp:taxon-name>
              <object-id xmlns:xlink="http://www.w3.org/1999/xlink" content-type="arpha" xlink:type="simple">DEBC6ED1-8B11-5176-9037-D4598B8E4200</object-id>
              <tp:taxon-name-part taxon-name-part-type="genus">Neophilaenus</tp:taxon-name-part>
              <tp:taxon-name-part taxon-name-part-type="species">albipennis</tp:taxon-name-part>
              <object-id xmlns:xlink="http://www.w3.org/1999/xlink" xlink:type="simple" object-id-type="GBIF">https://www.gbif.org/species/2016796</object-id>
              <object-id xmlns:xlink="http://www.w3.org/1999/xlink" xlink:type="simple" object-id-type="Barcode of Life">http://www.boldsystems.org/index.php/Taxbrowser_Taxonpage?taxid=759703</object-id>
              <object-id xmlns:xlink="http://www.w3.org/1999/xlink" xlink:type="simple" object-id-type="OpenBiodiv">https://openbiodiv.net/14f77e9d-0271-45a1-bcbb-7c282e3ca820</object-id>
              <object-id xmlns:xlink="http://www.w3.org/1999/xlink" xlink:type="simple" object-id-type="BHL">https://www.biodiversitylibrary.org/namedetail/Neophilaenus_albipennis</object-id>
              <object-id xmlns:xlink="http://www.w3.org/1999/xlink" xlink:type="simple" object-id-type="Catalogue of Life">https://www.catalogueoflife.org/data/taxon/46Q4F</object-id>
              <object-id xmlns:xlink="http://www.w3.org/1999/xlink" xlink:type="simple" object-id-type="Plazi">Not available</object-id>
              <object-id xmlns:xlink="http://www.w3.org/1999/xlink" xlink:type="simple" object-id-type="Encyclopedia of Life">https://eol.org/pages/4215245</object-id>
              <object-id xmlns:xlink="http://www.w3.org/1999/xlink" xlink:type="simple" object-id-type="TaxonWorks UUID">fc2720a8-b44b-4d55-94fe-2dd6d51e2004</object-id>
            </tp:taxon-name><tp:taxon-authority>(Fabricius, 1798)</tp:taxon-authority></tp:nomenclature><tp:treatment-sec sec-type="Notes"><title>Notes</title><p>Distribution map (Fig. <xref ref-type="fig" rid="F11359069">5</xref><xref ref-type="fig" rid="F11359074">a</xref>) and habitus (Fig. <xref ref-type="fig" rid="F11359069">5</xref><xref ref-type="fig" rid="F11359075">b</xref>).</p><p><bold>Chresonymy</bold>: <italic><tp:taxon-name><tp:taxon-name-part taxon-name-part-type="genus" reg="Ptyelus">Ptyelus</tp:taxon-name-part><tp:taxon-name-part taxon-name-part-type="species" reg="albipennis">albipennis</tp:taxon-name-part></tp:taxon-name></italic> Fabr. in <xref ref-type="bibr" rid="B11354405">Joakimov (1909)</xref></p><p><bold>Literature data</bold>: Eastern Stara Planina Mts. (<xref ref-type="bibr" rid="B11354458">Pelov 1968</xref>); Vitosha Mts. (<xref ref-type="bibr" rid="B11354405">Joakimov 1909</xref>); Krupnik-Sandanski-Petrich Valley (<xref ref-type="bibr" rid="B11354467">Sander 1985</xref>)⁠.</p><p><bold>New data</bold>: Pre-Balkan; Western, Central and Eastern Stara Planina Mts.; Kraishtensko-Konjavo Region; Sofia Plain; Vitosha Mts.; Lozenska Planina Mts.; Ograzhden Mts.; Belasitsa Mts; Pirin Mts.; Slavjanka Mts.; Mesta River Valley; Rhodopes; Sakar-Tundzha Region; Strandzha Mts.; Southern Black Sea coast. Detailed occurrence data: <xref ref-type="bibr" rid="B11355880">Angelova and Gjonov (2024)</xref>.</p><p><bold>Phenology</bold>: May-September.</p><p><bold>Altitudinal distribution</bold>: 0-2200 m a.s.l.</p><p><bold>Host plant</bold>: Monophagous on <italic><tp:taxon-name><tp:taxon-name-part taxon-name-part-type="genus" reg="Brachypodium">Brachypodium</tp:taxon-name-part><tp:taxon-name-part taxon-name-part-type="species" reg="pinnatum">pinnatum</tp:taxon-name-part></tp:taxon-name></italic> (L.) P. Beauv. (<xref ref-type="bibr" rid="B11354450">Nickel 2003</xref>).</p></tp:treatment-sec><tp:treatment-sec><!--Section generated to contain objects referenced in tp:taxon-treatment.--><fig-group id="F11359069" position="float" orientation="portrait"><caption><p><italic><tp:taxon-name><tp:taxon-name-part taxon-name-part-type="genus" reg="Neophilaenus">Neophilaenus</tp:taxon-name-part><tp:taxon-name-part taxon-name-part-type="species" reg="albipennis">albipennis</tp:taxon-name-part></tp:taxon-name></italic> (Fabricius, 1798):</p></caption><fig id="F11359074" position="float" orientation="portrait"><object-id xmlns:xlink="http://www.w3.org/1999/xlink" content-type="arpha" xlink:type="simple">7FCA90DA-C23C-589F-8DE5-5018184025A4</object-id><object-id xmlns:xlink="http://www.w3.org/1999/xlink" content-type="doi" xlink:type="simple">10.3897/BDJ.12.e124720.figure5a</object-id><label>Figure 5a.</label><caption><p>Distribution map in Bulgaria;</p></caption><graphic xmlns:xlink="http://www.w3.org/1999/xlink" xlink:href="bdj-12-e124720-g005_a.png" xlink:type="simple" position="float" orientation="portrait" id="oo_1019373.png"><uri content-type="original_file" xlink:type="simple">https://binary.pensoft.net/fig/1019373</uri></graphic></fig><fig id="F11359075" position="float" orientation="portrait"><object-id xmlns:xlink="http://www.w3.org/1999/xlink" content-type="arpha" xlink:type="simple">47A61827-2E02-5911-A1A9-C236C1133796</object-id><object-id xmlns:xlink="http://www.w3.org/1999/xlink" content-type="doi" xlink:type="simple">10.3897/BDJ.12.e124720.figure5b</object-id><label>Figure 5b.</label><caption><p>Habitus (photo: I. Gjonov).</p></caption><graphic xmlns:xlink="http://www.w3.org/1999/xlink" xlink:href="bdj-12-e124720-g005_b.jpg" xlink:type="simple" position="float" orientation="portrait" id="oo_1019398.jpg"><uri content-type="original_file" xlink:type="simple">https://binary.pensoft.net/fig/1019398</uri></graphic></fig></fig-group><fig id="F11359074" position="float" orientation="portrait"><object-id xmlns:xlink="http://www.w3.org/1999/xlink" content-type="arpha" xlink:type="simple">7FCA90DA-C23C-589F-8DE5-5018184025A4</object-id><object-id xmlns:xlink="http://www.w3.org/1999/xlink" content-type="doi" xlink:type="simple">10.3897/BDJ.12.e124720.figure5a</object-id><label>Figure 5a.</label><caption><p>Distribution map in Bulgaria;</p></caption><graphic xmlns:xlink="http://www.w3.org/1999/xlink" xlink:href="bdj-12-e124720-g005_a.png" xlink:type="simple" position="float" orientation="portrait" id="oo_1019373.png"><uri content-type="original_file" xlink:type="simple">https://binary.pensoft.net/fig/1019373</uri></graphic></fig><fig id="F11359075" position="float" orientation="portrait"><object-id xmlns:xlink="http://www.w3.org/1999/xlink" content-type="arpha" xlink:type="simple">47A61827-2E02-5911-A1A9-C236C1133796</object-id><object-id xmlns:xlink="http://www.w3.org/1999/xlink" content-type="doi" xlink:type="simple">10.3897/BDJ.12.e124720.figure5b</object-id><label>Figure 5b.</label><caption><p>Habitus (photo: I. Gjonov).</p></caption><graphic xmlns:xlink="http://www.w3.org/1999/xlink" xlink:href="bdj-12-e124720-g005_b.jpg" xlink:type="simple" position="float" orientation="portrait" id="oo_1019398.jpg"><uri content-type="original_file" xlink:type="simple">https://binary.pensoft.net/fig/1019398</uri></graphic></fig></tp:treatment-sec><ref-list><ref id="B11354405"><element-citation xmlns:xlink="http://www.w3.org/1999/xlink" publication-type="article" xlink:type="simple"><person-group person-group-type="author"><name name-style="western"><surname>Joakimov</surname><given-names>D.</given-names></name></person-group><year>1909</year><article-title>[On the fauna of <tp:taxon-name><tp:taxon-name-part taxon-name-part-type="order">Hemiptera</tp:taxon-name-part></tp:taxon-name> of Bulgaria]</article-title><source>[Collection of folklore, science and literature]</source><volume>25</volume><issue>7</issue><fpage>1</fpage><lpage>34</lpage></element-citation></ref><ref id="B11354458"><element-citation xmlns:xlink="http://www.w3.org/1999/xlink" publication-type="article" xlink:type="simple"><person-group person-group-type="author"><name name-style="western"><surname>Pelov</surname><given-names>V.</given-names></name></person-group><year>1968</year><article-title>Beitrag zur Erforshung der bulgarishen Zikadenfauna (<tp:taxon-name><tp:taxon-name-part taxon-name-part-type="suborder">Homoptera</tp:taxon-name-part></tp:taxon-name>: <tp:taxon-name><tp:taxon-name-part taxon-name-part-type="suborder">Auchenorrhyncha</tp:taxon-name-part></tp:taxon-name>)</article-title><source>Bulletin de l'institut de zoologie et musee</source><volume>34</volume><fpage>217</fpage><lpage>218</lpage></element-citation></ref><ref id="B11354467"><element-citation xmlns:xlink="http://www.w3.org/1999/xlink" publication-type="article" xlink:type="simple"><person-group person-group-type="author"><name name-style="western"><surname>Sander</surname><given-names>F.</given-names></name></person-group><year>1985</year><article-title>Zur Kenntnis der Entomofauna von Bulgarien - Zikaden (Homoptere-Auchenonhyncha)</article-title><source>Wissenschaftliche Zeitschrift Friedrich-Schiller-Universität Jena, Naturwissenschaftliche Reihe</source><volume>34</volume><fpage>585</fpage><lpage>607</lpage></element-citation></ref><ref id="B11355880"><element-citation xmlns:xlink="http://www.w3.org/1999/xlink" publication-type="software" xlink:type="simple"><person-group person-group-type="author"><name name-style="western"><surname>Angelova</surname><given-names>R.</given-names></name><name name-style="western"><surname>Gjonov</surname></name></person-group><year>2024</year><article-title>Twenty-five-year mapping of species of the superfamily Cercopoidea (Hemiptera: Auchenorrhyncha) in Bulgaria.</article-title><publisher-name>Sofia University Zoological Collection (BFUS). Occurrence dataset</publisher-name><date-in-citation content-type="released">2024-03-26T00:00:00+02:00</date-in-citation><pub-id pub-id-type="doi">10.15468/hc7eyy</pub-id></element-citation></ref><ref id="B11354450"><element-citation xmlns:xlink="http://www.w3.org/1999/xlink" publication-type="book" xlink:type="simple"><person-group person-group-type="author"><name name-style="western"><surname>Nickel</surname><given-names>Herbert</given-names></name></person-group><year>2003</year><source>The leafhoppers and planthoppers of Germany (<tp:taxon-name><tp:taxon-name-part taxon-name-part-type="order">Hemiptera</tp:taxon-name-part></tp:taxon-name>, <tp:taxon-name><tp:taxon-name-part taxon-name-part-type="suborder">Auchenorrhyncha</tp:taxon-name-part></tp:taxon-name>): Patterns and strategies in a highly diverse group of phytophagous insects</source><publisher-name>Pensoft</publisher-name><publisher-loc>Sofia-Moscow</publisher-loc><isbn>954-642-169-3</isbn></element-citation></ref></ref-list></tp:taxon-treatment>
