# Supplementary material for: Twenty-five-year mapping species of the superfamily Cercopoidea (Hemiptera, Auchenorrhyncha) in Bulgaria
Source: Biodivers Data J. 2024 Jun 4;12:e124720. doi: 10.3897/BDJ.12.e124720 (PMC11167279; doi:10.3897/BDJ.12.e124720)
Supplement: XML Treatment for Neophilaenus infumatus [file BDJ.12.e124720-treatment12.xml]

<!DOCTYPE tp:taxon-treatment
  PUBLIC "-//TaxonX//DTD Taxonomic Treatment Publishing DTD v0 20100105//EN" "tax-treatment-NSO.dtd">
<tp:taxon-treatment xmlns:tp="http://www.plazi.org/taxpub"><tp:treatment-meta><mixed-citation publication-type="journal"><person-group><name><surname>Angelova</surname><given-names>Radost</given-names></name><name><surname>Gjonov</surname><given-names>Ilia</given-names></name></person-group><article-title>Twenty-five-year mapping species of the superfamily <tp:taxon-name><tp:taxon-name-part taxon-name-part-type="superfamily">Cercopoidea</tp:taxon-name-part></tp:taxon-name> (<tp:taxon-name><tp:taxon-name-part taxon-name-part-type="order">Hemiptera</tp:taxon-name-part></tp:taxon-name>, <tp:taxon-name><tp:taxon-name-part taxon-name-part-type="suborder">Auchenorrhyncha</tp:taxon-name-part></tp:taxon-name>) in Bulgaria</article-title><source>Biodivers Data J</source><day>04</day><month>06</month><year>2024</year><volume>12</volume><pub-id pub-id-type="doi">10.3897/BDJ.12.e124720</pub-id></mixed-citation></tp:treatment-meta><tp:nomenclature><tp:taxon-name>
              <object-id xmlns:xlink="http://www.w3.org/1999/xlink" content-type="arpha" xlink:type="simple">D340EA49-25DA-5BFD-B175-EFF509DF65DC</object-id>
              <tp:taxon-name-part taxon-name-part-type="genus">Neophilaenus</tp:taxon-name-part>
              <tp:taxon-name-part taxon-name-part-type="species">infumatus</tp:taxon-name-part>
              <object-id xmlns:xlink="http://www.w3.org/1999/xlink" xlink:type="simple" object-id-type="GBIF">https://www.gbif.org/species/4482787</object-id>
              <object-id xmlns:xlink="http://www.w3.org/1999/xlink" xlink:type="simple" object-id-type="Barcode of Life">http://www.boldsystems.org/index.php/Taxbrowser_Taxonpage?taxid=1158184</object-id>
              <object-id xmlns:xlink="http://www.w3.org/1999/xlink" xlink:type="simple" object-id-type="BHL">https://www.biodiversitylibrary.org/namedetail/Neophilaenus_infumatus</object-id>
              <object-id xmlns:xlink="http://www.w3.org/1999/xlink" xlink:type="simple" object-id-type="Catalogue of Life">https://www.catalogueoflife.org/data/taxon/46Q4K</object-id>
              <object-id xmlns:xlink="http://www.w3.org/1999/xlink" xlink:type="simple" object-id-type="Plazi">Not available</object-id>
              <object-id xmlns:xlink="http://www.w3.org/1999/xlink" xlink:type="simple" object-id-type="Encyclopedia of Life">https://eol.org/pages/4215248</object-id>
              <object-id xmlns:xlink="http://www.w3.org/1999/xlink" xlink:type="simple" object-id-type="TaxonWorks UUID">5ed90469-f2ef-4e4d-bd59-181c0537c323</object-id>
            </tp:taxon-name><tp:taxon-authority>(Haupt, 1917)</tp:taxon-authority></tp:nomenclature><tp:treatment-sec sec-type="Notes"><title>Notes</title><p>Distribution map (Fig. <xref ref-type="fig" rid="F11359092">8</xref><xref ref-type="fig" rid="F11359097">a</xref>) and habitus (Fig. <xref ref-type="fig" rid="F11359092">8</xref><xref ref-type="fig" rid="F11359098">b</xref>).</p><p><bold>Literature data</bold>: Northern Black Sea coast (<xref ref-type="bibr" rid="B11354458">Pelov 1968</xref>); Sofia Plain (<xref ref-type="bibr" rid="B11354253">Bajrjamova 1970</xref>); Vitosha Mt. (<xref ref-type="bibr" rid="B11354289">Bajrjamova 1990</xref>)⁠.</p><p><bold>New data</bold>: Western and Central Stara Planina Mts.; Kraishtensko-Konjavo Region; Vitosha Mts.; Belasitsa Mts; Rila Mts.; Pirin Mts.; Slavjanka Mts. Detailed occurrence data: <xref ref-type="bibr" rid="B11355880">Angelova and Gjonov (2024)</xref>.</p><p><bold>Phenology</bold>: May-October.</p><p><bold>Altitudinal distribution</bold>: 600-2600 m a.s.l.</p><p><bold>Host plant</bold>: <italic><tp:taxon-name><tp:taxon-name-part taxon-name-part-type="genus" reg="Festuca">Festuca</tp:taxon-name-part><tp:taxon-name-part taxon-name-part-type="species" reg="ovina">ovina</tp:taxon-name-part></tp:taxon-name></italic> group (<xref ref-type="bibr" rid="B11354450">Nickel 2003</xref>).</p><p><bold>Additional notes</bold>: In Bulgaria, it occurs mainly in the high parts of the mountains.</p></tp:treatment-sec><tp:treatment-sec><!--Section generated to contain objects referenced in tp:taxon-treatment.--><fig-group id="F11359092" position="float" orientation="portrait"><caption><p><italic><tp:taxon-name><tp:taxon-name-part taxon-name-part-type="genus" reg="Neophilaenus">Neophilaenus</tp:taxon-name-part><tp:taxon-name-part taxon-name-part-type="species" reg="infumatus">infumatus</tp:taxon-name-part></tp:taxon-name></italic> (Haupt, 1917):</p></caption><fig id="F11359097" position="float" orientation="portrait"><object-id xmlns:xlink="http://www.w3.org/1999/xlink" content-type="arpha" xlink:type="simple">373B0F2F-F4FE-5AA3-A2A3-9919561BA6B4</object-id><object-id xmlns:xlink="http://www.w3.org/1999/xlink" content-type="doi" xlink:type="simple">10.3897/BDJ.12.e124720.figure8a</object-id><label>Figure 8a.</label><caption><p>Distribution map in Bulgaria;</p></caption><graphic xmlns:xlink="http://www.w3.org/1999/xlink" xlink:href="bdj-12-e124720-g008_a.png" xlink:type="simple" position="float" orientation="portrait" id="oo_1019389.png"><uri content-type="original_file" xlink:type="simple">https://binary.pensoft.net/fig/1019389</uri></graphic></fig><fig id="F11359098" position="float" orientation="portrait"><object-id xmlns:xlink="http://www.w3.org/1999/xlink" content-type="arpha" xlink:type="simple">7F1F1787-8593-5FFB-9060-9EF39039B4C9</object-id><object-id xmlns:xlink="http://www.w3.org/1999/xlink" content-type="doi" xlink:type="simple">10.3897/BDJ.12.e124720.figure8b</object-id><label>Figure 8b.</label><caption><p>Habitus (photo: I. Gjonov).</p></caption><graphic xmlns:xlink="http://www.w3.org/1999/xlink" xlink:href="bdj-12-e124720-g008_b.jpg" xlink:type="simple" position="float" orientation="portrait" id="oo_1019400.jpg"><uri content-type="original_file" xlink:type="simple">https://binary.pensoft.net/fig/1019400</uri></graphic></fig></fig-group><fig id="F11359097" position="float" orientation="portrait"><object-id xmlns:xlink="http://www.w3.org/1999/xlink" content-type="arpha" xlink:type="simple">373B0F2F-F4FE-5AA3-A2A3-9919561BA6B4</object-id><object-id xmlns:xlink="http://www.w3.org/1999/xlink" content-type="doi" xlink:type="simple">10.3897/BDJ.12.e124720.figure8a</object-id><label>Figure 8a.</label><caption><p>Distribution map in Bulgaria;</p></caption><graphic xmlns:xlink="http://www.w3.org/1999/xlink" xlink:href="bdj-12-e124720-g008_a.png" xlink:type="simple" position="float" orientation="portrait" id="oo_1019389.png"><uri content-type="original_file" xlink:type="simple">https://binary.pensoft.net/fig/1019389</uri></graphic></fig><fig id="F11359098" position="float" orientation="portrait"><object-id xmlns:xlink="http://www.w3.org/1999/xlink" content-type="arpha" xlink:type="simple">7F1F1787-8593-5FFB-9060-9EF39039B4C9</object-id><object-id xmlns:xlink="http://www.w3.org/1999/xlink" content-type="doi" xlink:type="simple">10.3897/BDJ.12.e124720.figure8b</object-id><label>Figure 8b.</label><caption><p>Habitus (photo: I. Gjonov).</p></caption><graphic xmlns:xlink="http://www.w3.org/1999/xlink" xlink:href="bdj-12-e124720-g008_b.jpg" xlink:type="simple" position="float" orientation="portrait" id="oo_1019400.jpg"><uri content-type="original_file" xlink:type="simple">https://binary.pensoft.net/fig/1019400</uri></graphic></fig></tp:treatment-sec><ref-list><ref id="B11354458"><element-citation xmlns:xlink="http://www.w3.org/1999/xlink" publication-type="article" xlink:type="simple"><person-group person-group-type="author"><name name-style="western"><surname>Pelov</surname><given-names>V.</given-names></name></person-group><year>1968</year><article-title>Beitrag zur Erforshung der bulgarishen Zikadenfauna (<tp:taxon-name><tp:taxon-name-part taxon-name-part-type="suborder">Homoptera</tp:taxon-name-part></tp:taxon-name>: <tp:taxon-name><tp:taxon-name-part taxon-name-part-type="suborder">Auchenorrhyncha</tp:taxon-name-part></tp:taxon-name>)</article-title><source>Bulletin de l'institut de zoologie et musee</source><volume>34</volume><fpage>217</fpage><lpage>218</lpage></element-citation></ref><ref id="B11354253"><element-citation xmlns:xlink="http://www.w3.org/1999/xlink" publication-type="article" xlink:type="simple"><person-group person-group-type="author"><name name-style="western"><surname>Bajrjamova</surname><given-names>V. K.</given-names></name></person-group><year>1970</year><article-title>Vertreter der Unterordnung Zikaden (<tp:taxon-name><tp:taxon-name-part taxon-name-part-type="suborder">Homoptera</tp:taxon-name-part></tp:taxon-name>, <tp:taxon-name><tp:taxon-name-part taxon-name-part-type="suborder">Auchenorrhyncha</tp:taxon-name-part></tp:taxon-name>) auf Kultutrpflanzen und Obstbäumen in der Pläne von Sofia</article-title><source>Bulletin de l'Institut de Zoologie et Musee</source><volume>32</volume><fpage>243</fpage><lpage>251</lpage></element-citation></ref><ref id="B11354289"><element-citation xmlns:xlink="http://www.w3.org/1999/xlink" publication-type="article" xlink:type="simple"><person-group person-group-type="author"><name name-style="western"><surname>Bajrjamova</surname><given-names>V. K.</given-names></name></person-group><year>1990</year><article-title>Cicada (<tp:taxon-name><tp:taxon-name-part taxon-name-part-type="class">Insecta</tp:taxon-name-part></tp:taxon-name>, <tp:taxon-name><tp:taxon-name-part taxon-name-part-type="suborder">Homoptera</tp:taxon-name-part></tp:taxon-name>, <tp:taxon-name><tp:taxon-name-part taxon-name-part-type="suborder">Auchenorrhyncha</tp:taxon-name-part></tp:taxon-name>) from Vitosha</article-title><source>Fauna of Southwestern Bulgaria</source><volume>3</volume><fpage>103</fpage><lpage>111</lpage></element-citation></ref><ref id="B11355880"><element-citation xmlns:xlink="http://www.w3.org/1999/xlink" publication-type="software" xlink:type="simple"><person-group person-group-type="author"><name name-style="western"><surname>Angelova</surname><given-names>R.</given-names></name><name name-style="western"><surname>Gjonov</surname></name></person-group><year>2024</year><article-title>Twenty-five-year mapping of species of the superfamily Cercopoidea (Hemiptera: Auchenorrhyncha) in Bulgaria.</article-title><publisher-name>Sofia University Zoological Collection (BFUS). Occurrence dataset</publisher-name><date-in-citation content-type="released">2024-03-26T00:00:00+02:00</date-in-citation><pub-id pub-id-type="doi">10.15468/hc7eyy</pub-id></element-citation></ref><ref id="B11354450"><element-citation xmlns:xlink="http://www.w3.org/1999/xlink" publication-type="book" xlink:type="simple"><person-group person-group-type="author"><name name-style="western"><surname>Nickel</surname><given-names>Herbert</given-names></name></person-group><year>2003</year><source>The leafhoppers and planthoppers of Germany (<tp:taxon-name><tp:taxon-name-part taxon-name-part-type="order">Hemiptera</tp:taxon-name-part></tp:taxon-name>, <tp:taxon-name><tp:taxon-name-part taxon-name-part-type="suborder">Auchenorrhyncha</tp:taxon-name-part></tp:taxon-name>): Patterns and strategies in a highly diverse group of phytophagous insects</source><publisher-name>Pensoft</publisher-name><publisher-loc>Sofia-Moscow</publisher-loc><isbn>954-642-169-3</isbn></element-citation></ref></ref-list></tp:taxon-treatment>
