# Supplementary material for: Twenty-five-year mapping species of the superfamily Cercopoidea (Hemiptera, Auchenorrhyncha) in Bulgaria
Source: Biodivers Data J. 2024 Jun 4;12:e124720. doi: 10.3897/BDJ.12.e124720 (PMC11167279; doi:10.3897/BDJ.12.e124720)
Supplement: XML Treatment for Neophilaenus minor [file BDJ.12.e124720-treatment14.xml]

<!DOCTYPE tp:taxon-treatment
  PUBLIC "-//TaxonX//DTD Taxonomic Treatment Publishing DTD v0 20100105//EN" "tax-treatment-NSO.dtd">
<tp:taxon-treatment xmlns:tp="http://www.plazi.org/taxpub"><tp:treatment-meta><mixed-citation publication-type="journal"><person-group><name><surname>Angelova</surname><given-names>Radost</given-names></name><name><surname>Gjonov</surname><given-names>Ilia</given-names></name></person-group><article-title>Twenty-five-year mapping species of the superfamily <tp:taxon-name><tp:taxon-name-part taxon-name-part-type="superfamily">Cercopoidea</tp:taxon-name-part></tp:taxon-name> (<tp:taxon-name><tp:taxon-name-part taxon-name-part-type="order">Hemiptera</tp:taxon-name-part></tp:taxon-name>, <tp:taxon-name><tp:taxon-name-part taxon-name-part-type="suborder">Auchenorrhyncha</tp:taxon-name-part></tp:taxon-name>) in Bulgaria</article-title><source>Biodivers Data J</source><day>04</day><month>06</month><year>2024</year><volume>12</volume><pub-id pub-id-type="doi">10.3897/BDJ.12.e124720</pub-id></mixed-citation></tp:treatment-meta><tp:nomenclature><tp:taxon-name>
              <object-id xmlns:xlink="http://www.w3.org/1999/xlink" content-type="arpha" xlink:type="simple">C77678BE-BF5D-55EE-A890-A73995CD4C03</object-id>
              <tp:taxon-name-part taxon-name-part-type="genus">Neophilaenus</tp:taxon-name-part>
              <tp:taxon-name-part taxon-name-part-type="species">minor</tp:taxon-name-part>
              <object-id xmlns:xlink="http://www.w3.org/1999/xlink" xlink:type="simple" object-id-type="GBIF">https://www.gbif.org/species/4482777</object-id>
              <object-id xmlns:xlink="http://www.w3.org/1999/xlink" xlink:type="simple" object-id-type="Barcode of Life">http://www.boldsystems.org/index.php/Taxbrowser_Taxonpage?taxid=1062855</object-id>
              <object-id xmlns:xlink="http://www.w3.org/1999/xlink" xlink:type="simple" object-id-type="OpenBiodiv">https://openbiodiv.net/de73828a-685a-4a4a-b7da-ced501d78c65</object-id>
              <object-id xmlns:xlink="http://www.w3.org/1999/xlink" xlink:type="simple" object-id-type="BHL">https://www.biodiversitylibrary.org/namedetail/Neophilaenus_minor</object-id>
              <object-id xmlns:xlink="http://www.w3.org/1999/xlink" xlink:type="simple" object-id-type="Catalogue of Life">https://www.catalogueoflife.org/data/taxon/46Q4N</object-id>
              <object-id xmlns:xlink="http://www.w3.org/1999/xlink" xlink:type="simple" object-id-type="Plazi">Not available</object-id>
              <object-id xmlns:xlink="http://www.w3.org/1999/xlink" xlink:type="simple" object-id-type="Encyclopedia of Life">https://eol.org/pages/4215244</object-id>
              <object-id xmlns:xlink="http://www.w3.org/1999/xlink" xlink:type="simple" object-id-type="TaxonWorks UUID">6b98517e-9e84-4b46-aa14-c4a8d722dc56</object-id>
            </tp:taxon-name><tp:taxon-authority>(Kirschbaum, 1868)</tp:taxon-authority></tp:nomenclature><tp:treatment-sec sec-type="Notes"><title>Notes</title><p>Distribution map (Fig. <xref ref-type="fig" rid="F11359106">10</xref><xref ref-type="fig" rid="F11359111">a</xref>) and habitus (Fig. <xref ref-type="fig" rid="F11359106">10</xref><xref ref-type="fig" rid="F11359112">b</xref>).</p><p><bold>Chresonymy</bold>: <italic><tp:taxon-name><tp:taxon-name-part taxon-name-part-type="genus" reg="Ptyelus">Ptyelus</tp:taxon-name-part><tp:taxon-name-part taxon-name-part-type="species" reg="minor">minor</tp:taxon-name-part></tp:taxon-name></italic> Kb. in <xref ref-type="bibr" rid="B11354405">Joakimov (1909)</xref></p><p><bold>Literature data</bold>: Sofia Plain (<xref ref-type="bibr" rid="B11354414">Lindberg 1949</xref>)⁠; Vitosha Mts. (<xref ref-type="bibr" rid="B11354405">Joakimov 1909</xref>)⁠; Sredna Gora Mts. (<xref ref-type="bibr" rid="B11354405">Joakimov 1909</xref>); Krupnik-Sandanski-Petrich Valley (<xref ref-type="bibr" rid="B11354467">Sander 1985</xref>); Belasitsa Mts. (<xref ref-type="bibr" rid="B11354280">Bajrjamova 1988</xref>); Rhodopes (<xref ref-type="bibr" rid="B11354467">Sander 1985</xref>).</p><p><bold>New data</bold>: Danube Plain; Dobrudzha; Pre-Balkan; Western Stara Planina Mts.; Kraishtensko-Konjavo Region; Vitosha Mts.; Ograzhden Mts.; Rila Mts.; Pirin Mts.; Slavjanka Mts.; Mesta River Valley; Rhodopes; Upper Thracian Lowland. Detailed occurrence data: <xref ref-type="bibr" rid="B11355880">Angelova and Gjonov (2024)</xref>.</p><p><bold>Phenology</bold>: March-September.</p><p><bold>Altitudinal distribution</bold>: 150-2050 m a.s.l.</p><p><bold>Host plant</bold>: <italic><tp:taxon-name><tp:taxon-name-part taxon-name-part-type="genus" reg="Corynephorus">Corynephorus</tp:taxon-name-part><tp:taxon-name-part taxon-name-part-type="species" reg="canescens">canescens</tp:taxon-name-part></tp:taxon-name></italic>, <italic><tp:taxon-name><tp:taxon-name-part taxon-name-part-type="genus" reg="Festuca">Festuca</tp:taxon-name-part><tp:taxon-name-part taxon-name-part-type="species" reg="ovina">ovina</tp:taxon-name-part></tp:taxon-name></italic>, <italic><tp:taxon-name><tp:taxon-name-part taxon-name-part-type="genus" reg="Koeleria">Koeleria</tp:taxon-name-part><tp:taxon-name-part taxon-name-part-type="species" reg="glauca">glauca</tp:taxon-name-part></tp:taxon-name></italic> and probably species of fine-leaved grasses (<xref ref-type="bibr" rid="B11354450">Nickel 2003</xref>).</p></tp:treatment-sec><tp:treatment-sec><!--Section generated to contain objects referenced in tp:taxon-treatment.--><fig-group id="F11359106" position="float" orientation="portrait"><caption><p><italic><tp:taxon-name><tp:taxon-name-part taxon-name-part-type="genus" reg="Neophilaenus">Neophilaenus</tp:taxon-name-part><tp:taxon-name-part taxon-name-part-type="species" reg="minor">minor</tp:taxon-name-part></tp:taxon-name></italic> (Kirschbaum, 1868):</p></caption><fig id="F11359111" position="float" orientation="portrait"><object-id xmlns:xlink="http://www.w3.org/1999/xlink" content-type="arpha" xlink:type="simple">27FB04AE-1159-5364-86AF-7AE1344E58AB</object-id><object-id xmlns:xlink="http://www.w3.org/1999/xlink" content-type="doi" xlink:type="simple">10.3897/BDJ.12.e124720.figure10a</object-id><label>Figure 10a.</label><caption><p>Distribution map in Bulgaria;</p></caption><graphic xmlns:xlink="http://www.w3.org/1999/xlink" xlink:href="bdj-12-e124720-g010_a.png" xlink:type="simple" position="float" orientation="portrait" id="oo_1019392.png"><uri content-type="original_file" xlink:type="simple">https://binary.pensoft.net/fig/1019392</uri></graphic></fig><fig id="F11359112" position="float" orientation="portrait"><object-id xmlns:xlink="http://www.w3.org/1999/xlink" content-type="arpha" xlink:type="simple">491A6EEE-AEB2-52F1-8D6A-B9C95A5B971F</object-id><object-id xmlns:xlink="http://www.w3.org/1999/xlink" content-type="doi" xlink:type="simple">10.3897/BDJ.12.e124720.figure10b</object-id><label>Figure 10b.</label><caption><p>Habitus, specimen from Croatia (photo: G. Kunz, <ext-link xmlns:xlink="http://www.w3.org/1999/xlink" ext-link-type="uri" xlink:href="https://www.inaturalist.org/observations/66521555" xlink:type="simple">https://www.inaturalist.org/observations/66521555</ext-link>).</p></caption><graphic xmlns:xlink="http://www.w3.org/1999/xlink" xlink:href="bdj-12-e124720-g010_b.jpg" xlink:type="simple" position="float" orientation="portrait" id="oo_1052554.jpg"><uri content-type="original_file" xlink:type="simple">https://binary.pensoft.net/fig/1052554</uri></graphic></fig></fig-group><fig id="F11359111" position="float" orientation="portrait"><object-id xmlns:xlink="http://www.w3.org/1999/xlink" content-type="arpha" xlink:type="simple">27FB04AE-1159-5364-86AF-7AE1344E58AB</object-id><object-id xmlns:xlink="http://www.w3.org/1999/xlink" content-type="doi" xlink:type="simple">10.3897/BDJ.12.e124720.figure10a</object-id><label>Figure 10a.</label><caption><p>Distribution map in Bulgaria;</p></caption><graphic xmlns:xlink="http://www.w3.org/1999/xlink" xlink:href="bdj-12-e124720-g010_a.png" xlink:type="simple" position="float" orientation="portrait" id="oo_1019392.png"><uri content-type="original_file" xlink:type="simple">https://binary.pensoft.net/fig/1019392</uri></graphic></fig><fig id="F11359112" position="float" orientation="portrait"><object-id xmlns:xlink="http://www.w3.org/1999/xlink" content-type="arpha" xlink:type="simple">491A6EEE-AEB2-52F1-8D6A-B9C95A5B971F</object-id><object-id xmlns:xlink="http://www.w3.org/1999/xlink" content-type="doi" xlink:type="simple">10.3897/BDJ.12.e124720.figure10b</object-id><label>Figure 10b.</label><caption><p>Habitus, specimen from Croatia (photo: G. Kunz, <ext-link xmlns:xlink="http://www.w3.org/1999/xlink" ext-link-type="uri" xlink:href="https://www.inaturalist.org/observations/66521555" xlink:type="simple">https://www.inaturalist.org/observations/66521555</ext-link>).</p></caption><graphic xmlns:xlink="http://www.w3.org/1999/xlink" xlink:href="bdj-12-e124720-g010_b.jpg" xlink:type="simple" position="float" orientation="portrait" id="oo_1052554.jpg"><uri content-type="original_file" xlink:type="simple">https://binary.pensoft.net/fig/1052554</uri></graphic></fig></tp:treatment-sec><ref-list><ref id="B11354405"><element-citation xmlns:xlink="http://www.w3.org/1999/xlink" publication-type="article" xlink:type="simple"><person-group person-group-type="author"><name name-style="western"><surname>Joakimov</surname><given-names>D.</given-names></name></person-group><year>1909</year><article-title>[On the fauna of <tp:taxon-name><tp:taxon-name-part taxon-name-part-type="order">Hemiptera</tp:taxon-name-part></tp:taxon-name> of Bulgaria]</article-title><source>[Collection of folklore, science and literature]</source><volume>25</volume><issue>7</issue><fpage>1</fpage><lpage>34</lpage></element-citation></ref><ref id="B11354414"><element-citation xmlns:xlink="http://www.w3.org/1999/xlink" publication-type="article" xlink:type="simple"><person-group person-group-type="author"><name name-style="western"><surname>Lindberg</surname><given-names>H.</given-names></name></person-group><year>1949</year><article-title>Zur Kenntnis der Zikadinenfauna der Balkanhalbinsel</article-title><source>Notulae Entomologicae</source><volume>29</volume><fpage>32</fpage><lpage>40</lpage></element-citation></ref><ref id="B11354467"><element-citation xmlns:xlink="http://www.w3.org/1999/xlink" publication-type="article" xlink:type="simple"><person-group person-group-type="author"><name name-style="western"><surname>Sander</surname><given-names>F.</given-names></name></person-group><year>1985</year><article-title>Zur Kenntnis der Entomofauna von Bulgarien - Zikaden (Homoptere-Auchenonhyncha)</article-title><source>Wissenschaftliche Zeitschrift Friedrich-Schiller-Universität Jena, Naturwissenschaftliche Reihe</source><volume>34</volume><fpage>585</fpage><lpage>607</lpage></element-citation></ref><ref id="B11354280"><element-citation xmlns:xlink="http://www.w3.org/1999/xlink" publication-type="article" xlink:type="simple"><person-group person-group-type="author"><name name-style="western"><surname>Bajrjamova</surname><given-names>V. K.</given-names></name></person-group><year>1988</year><article-title>Contribution to the study of the species from suborder <tp:taxon-name><tp:taxon-name-part taxon-name-part-type="suborder">Auchenorrhyncha</tp:taxon-name-part></tp:taxon-name> (<tp:taxon-name><tp:taxon-name-part taxon-name-part-type="suborder">Homoptera</tp:taxon-name-part></tp:taxon-name>) from Belasica mountain.</article-title><source>Fauna of Southwestern Bulgaria</source><volume>2</volume><fpage>165</fpage><lpage>169</lpage></element-citation></ref><ref id="B11355880"><element-citation xmlns:xlink="http://www.w3.org/1999/xlink" publication-type="software" xlink:type="simple"><person-group person-group-type="author"><name name-style="western"><surname>Angelova</surname><given-names>R.</given-names></name><name name-style="western"><surname>Gjonov</surname></name></person-group><year>2024</year><article-title>Twenty-five-year mapping of species of the superfamily Cercopoidea (Hemiptera: Auchenorrhyncha) in Bulgaria.</article-title><publisher-name>Sofia University Zoological Collection (BFUS). Occurrence dataset</publisher-name><date-in-citation content-type="released">2024-03-26T00:00:00+02:00</date-in-citation><pub-id pub-id-type="doi">10.15468/hc7eyy</pub-id></element-citation></ref><ref id="B11354450"><element-citation xmlns:xlink="http://www.w3.org/1999/xlink" publication-type="book" xlink:type="simple"><person-group person-group-type="author"><name name-style="western"><surname>Nickel</surname><given-names>Herbert</given-names></name></person-group><year>2003</year><source>The leafhoppers and planthoppers of Germany (<tp:taxon-name><tp:taxon-name-part taxon-name-part-type="order">Hemiptera</tp:taxon-name-part></tp:taxon-name>, <tp:taxon-name><tp:taxon-name-part taxon-name-part-type="suborder">Auchenorrhyncha</tp:taxon-name-part></tp:taxon-name>): Patterns and strategies in a highly diverse group of phytophagous insects</source><publisher-name>Pensoft</publisher-name><publisher-loc>Sofia-Moscow</publisher-loc><isbn>954-642-169-3</isbn></element-citation></ref></ref-list></tp:taxon-treatment>
