# Supplementary material for: Twenty-five-year mapping species of the superfamily Cercopoidea (Hemiptera, Auchenorrhyncha) in Bulgaria
Source: Biodivers Data J. 2024 Jun 4;12:e124720. doi: 10.3897/BDJ.12.e124720 (PMC11167279; doi:10.3897/BDJ.12.e124720)
Supplement: XML Treatment for Philaenus signatus [file BDJ.12.e124720-treatment16.xml]

<!DOCTYPE tp:taxon-treatment
  PUBLIC "-//TaxonX//DTD Taxonomic Treatment Publishing DTD v0 20100105//EN" "tax-treatment-NSO.dtd">
<tp:taxon-treatment xmlns:tp="http://www.plazi.org/taxpub"><tp:treatment-meta><mixed-citation publication-type="journal"><person-group><name><surname>Angelova</surname><given-names>Radost</given-names></name><name><surname>Gjonov</surname><given-names>Ilia</given-names></name></person-group><article-title>Twenty-five-year mapping species of the superfamily <tp:taxon-name><tp:taxon-name-part taxon-name-part-type="superfamily">Cercopoidea</tp:taxon-name-part></tp:taxon-name> (<tp:taxon-name><tp:taxon-name-part taxon-name-part-type="order">Hemiptera</tp:taxon-name-part></tp:taxon-name>, <tp:taxon-name><tp:taxon-name-part taxon-name-part-type="suborder">Auchenorrhyncha</tp:taxon-name-part></tp:taxon-name>) in Bulgaria</article-title><source>Biodivers Data J</source><day>04</day><month>06</month><year>2024</year><volume>12</volume><pub-id pub-id-type="doi">10.3897/BDJ.12.e124720</pub-id></mixed-citation></tp:treatment-meta><tp:nomenclature><tp:taxon-name>
              <object-id xmlns:xlink="http://www.w3.org/1999/xlink" content-type="arpha" xlink:type="simple">0F1F04E8-C80E-599D-B0FF-B5325207591D</object-id>
              <tp:taxon-name-part taxon-name-part-type="genus">Philaenus</tp:taxon-name-part>
              <tp:taxon-name-part taxon-name-part-type="species">signatus</tp:taxon-name-part>
              <object-id xmlns:xlink="http://www.w3.org/1999/xlink" xlink:type="simple" object-id-type="GBIF">https://www.gbif.org/species/2016065</object-id>
              <object-id xmlns:xlink="http://www.w3.org/1999/xlink" xlink:type="simple" object-id-type="Barcode of Life">http://www.boldsystems.org/index.php/Taxbrowser_Taxonpage?taxid=198954</object-id>
              <object-id xmlns:xlink="http://www.w3.org/1999/xlink" xlink:type="simple" object-id-type="OpenBiodiv">https://openbiodiv.net/b3d1e94c-5f18-4970-97df-4b04b1cd4e7c</object-id>
              <object-id xmlns:xlink="http://www.w3.org/1999/xlink" xlink:type="simple" object-id-type="BHL">https://www.biodiversitylibrary.org/namedetail/Philaenus_signatus</object-id>
              <object-id xmlns:xlink="http://www.w3.org/1999/xlink" xlink:type="simple" object-id-type="Catalogue of Life">https://www.catalogueoflife.org/data/taxon/4G4SJ</object-id>
              <object-id xmlns:xlink="http://www.w3.org/1999/xlink" xlink:type="simple" object-id-type="Plazi">Not available</object-id>
              <object-id xmlns:xlink="http://www.w3.org/1999/xlink" xlink:type="simple" object-id-type="Encyclopedia of Life">https://eol.org/pages/858360</object-id>
              <object-id xmlns:xlink="http://www.w3.org/1999/xlink" xlink:type="simple" object-id-type="TaxonWorks UUID">f11ca065-ef98-40ff-9928-caba45ccab98</object-id>
            </tp:taxon-name><tp:taxon-authority>Melichar, 1896</tp:taxon-authority></tp:nomenclature><tp:treatment-sec sec-type="Notes"><title>Notes</title><p>Distribution map (Fig. <xref ref-type="fig" rid="F11359113">11</xref><xref ref-type="fig" rid="F11359118">a</xref>) and habitus (Fig. <xref ref-type="fig" rid="F11359113">11</xref><xref ref-type="fig" rid="F11359119">b</xref>).</p><p><bold>Literature data</bold>: Sofia Plain (<xref ref-type="bibr" rid="B11354289">Bajrjamova 1990</xref>); Vitosha Mts. (<xref ref-type="bibr" rid="B11354441">Nedjalkov 1908</xref>)⁠. Both records are uncertain as the recorded locations do not match the ecological requirements of the species.</p><p><bold>New data</bold>: Mesta River Valley; Southern Black Sea coast. Detailed occurrence data: <xref ref-type="bibr" rid="B11355880">Angelova and Gjonov (2024)</xref>.</p><p><bold>Phenology</bold>: May-August.</p><p><bold>Altitudinal distribution</bold>: 0-550 m a.s.l.</p><p><bold>Host plant</bold>: In Greece, adults of the species have been collected on various shrubs and trees, especially those of the genera <italic><tp:taxon-name><tp:taxon-name-part taxon-name-part-type="genus" reg="Arbutus">Arbutus</tp:taxon-name-part></tp:taxon-name></italic> and <italic><tp:taxon-name><tp:taxon-name-part taxon-name-part-type="genus" reg="Quercus">Quercus</tp:taxon-name-part></tp:taxon-name></italic> (<xref ref-type="bibr" rid="B11354365">Drosopoulos and Asche 2000</xref>). As of now, the only recorded plant of the nymph and the freshly emerged adults is <italic><tp:taxon-name><tp:taxon-name-part taxon-name-part-type="genus" reg="Asphodelus">Asphodelus</tp:taxon-name-part><tp:taxon-name-part taxon-name-part-type="species" reg="microcarpus">microcarpus</tp:taxon-name-part></tp:taxon-name></italic> Parl (<tp:taxon-name><tp:taxon-name-part taxon-name-part-type="family">Asphodelaceae</tp:taxon-name-part></tp:taxon-name>) (<xref ref-type="bibr" rid="B11354374">Drosopoulos 2003</xref>). In Bulgaria, during the early summer, it was collected on a new host plant of <italic><tp:taxon-name><tp:taxon-name-part taxon-name-part-type="genus" reg="Asphodeline">Asphodeline</tp:taxon-name-part><tp:taxon-name-part taxon-name-part-type="species" reg="lutea">lutea</tp:taxon-name-part></tp:taxon-name></italic> (L.) Rchb. (<tp:taxon-name><tp:taxon-name-part taxon-name-part-type="family">Asphodelaceae</tp:taxon-name-part></tp:taxon-name>). Later in the season, when the plant's ground mass had wilted, it moved as adults on to woody species of the genus <italic><tp:taxon-name><tp:taxon-name-part taxon-name-part-type="genus" reg="Quercus">Quercus</tp:taxon-name-part></tp:taxon-name></italic>.</p><p><bold>Additional notes</bold>: In Greece, it usually lives in the same habitat as <italic><tp:taxon-name><tp:taxon-name-part taxon-name-part-type="genus" reg="Philaenus">Philaenus</tp:taxon-name-part><tp:taxon-name-part taxon-name-part-type="species" reg="spumarius">spumarius</tp:taxon-name-part></tp:taxon-name></italic>, more often near the sea, but there are also isolated records from the mountains (<xref ref-type="bibr" rid="B11354365">Drosopoulos and Asche 2000</xref>). In Bulgaria, it has been collected along the southern Black Sea coast and there are also isolated records in the mountains, near the border with Greece. Colour polymorphism is observed. Rare in Bulgaria.</p></tp:treatment-sec><tp:treatment-sec><!--Section generated to contain objects referenced in tp:taxon-treatment.--><fig-group id="F11359113" position="float" orientation="portrait"><caption><p><italic><tp:taxon-name><tp:taxon-name-part taxon-name-part-type="genus" reg="Philaenus">Philaenus</tp:taxon-name-part><tp:taxon-name-part taxon-name-part-type="species" reg="signatus">signatus</tp:taxon-name-part></tp:taxon-name></italic> Melichar, 1896:</p></caption><fig id="F11359118" position="float" orientation="portrait"><object-id xmlns:xlink="http://www.w3.org/1999/xlink" content-type="arpha" xlink:type="simple">E61DCC80-0B0C-520F-8980-90ADE4475D12</object-id><object-id xmlns:xlink="http://www.w3.org/1999/xlink" content-type="doi" xlink:type="simple">10.3897/BDJ.12.e124720.figure11a</object-id><label>Figure 11a.</label><caption><p>Distribution map in Bulgaria;</p></caption><graphic xmlns:xlink="http://www.w3.org/1999/xlink" xlink:href="bdj-12-e124720-g011_a.png" xlink:type="simple" position="float" orientation="portrait" id="oo_1019394.png"><uri content-type="original_file" xlink:type="simple">https://binary.pensoft.net/fig/1019394</uri></graphic></fig><fig id="F11359119" position="float" orientation="portrait"><object-id xmlns:xlink="http://www.w3.org/1999/xlink" content-type="arpha" xlink:type="simple">8456CD14-1ADA-56D3-AD03-3A62688D057F</object-id><object-id xmlns:xlink="http://www.w3.org/1999/xlink" content-type="doi" xlink:type="simple">10.3897/BDJ.12.e124720.figure11b</object-id><label>Figure 11b.</label><caption><p>Habitus - one of several colour forms (photo: I. Gjonov).</p></caption><graphic xmlns:xlink="http://www.w3.org/1999/xlink" xlink:href="bdj-12-e124720-g011_b.jpg" xlink:type="simple" position="float" orientation="portrait" id="oo_1019401.jpg"><uri content-type="original_file" xlink:type="simple">https://binary.pensoft.net/fig/1019401</uri></graphic></fig></fig-group><fig id="F11359118" position="float" orientation="portrait"><object-id xmlns:xlink="http://www.w3.org/1999/xlink" content-type="arpha" xlink:type="simple">E61DCC80-0B0C-520F-8980-90ADE4475D12</object-id><object-id xmlns:xlink="http://www.w3.org/1999/xlink" content-type="doi" xlink:type="simple">10.3897/BDJ.12.e124720.figure11a</object-id><label>Figure 11a.</label><caption><p>Distribution map in Bulgaria;</p></caption><graphic xmlns:xlink="http://www.w3.org/1999/xlink" xlink:href="bdj-12-e124720-g011_a.png" xlink:type="simple" position="float" orientation="portrait" id="oo_1019394.png"><uri content-type="original_file" xlink:type="simple">https://binary.pensoft.net/fig/1019394</uri></graphic></fig><fig id="F11359119" position="float" orientation="portrait"><object-id xmlns:xlink="http://www.w3.org/1999/xlink" content-type="arpha" xlink:type="simple">8456CD14-1ADA-56D3-AD03-3A62688D057F</object-id><object-id xmlns:xlink="http://www.w3.org/1999/xlink" content-type="doi" xlink:type="simple">10.3897/BDJ.12.e124720.figure11b</object-id><label>Figure 11b.</label><caption><p>Habitus - one of several colour forms (photo: I. Gjonov).</p></caption><graphic xmlns:xlink="http://www.w3.org/1999/xlink" xlink:href="bdj-12-e124720-g011_b.jpg" xlink:type="simple" position="float" orientation="portrait" id="oo_1019401.jpg"><uri content-type="original_file" xlink:type="simple">https://binary.pensoft.net/fig/1019401</uri></graphic></fig></tp:treatment-sec><ref-list><ref id="B11354289"><element-citation xmlns:xlink="http://www.w3.org/1999/xlink" publication-type="article" xlink:type="simple"><person-group person-group-type="author"><name name-style="western"><surname>Bajrjamova</surname><given-names>V. K.</given-names></name></person-group><year>1990</year><article-title>Cicada (<tp:taxon-name><tp:taxon-name-part taxon-name-part-type="class">Insecta</tp:taxon-name-part></tp:taxon-name>, <tp:taxon-name><tp:taxon-name-part taxon-name-part-type="suborder">Homoptera</tp:taxon-name-part></tp:taxon-name>, <tp:taxon-name><tp:taxon-name-part taxon-name-part-type="suborder">Auchenorrhyncha</tp:taxon-name-part></tp:taxon-name>) from Vitosha</article-title><source>Fauna of Southwestern Bulgaria</source><volume>3</volume><fpage>103</fpage><lpage>111</lpage></element-citation></ref><ref id="B11354441"><element-citation xmlns:xlink="http://www.w3.org/1999/xlink" publication-type="article" xlink:type="simple"><person-group person-group-type="author"><name name-style="western"><surname>Nedjalkov</surname><given-names>N.</given-names></name></person-group><year>1908</year><article-title>[Third contribution to the entomological fauna of Bulgaria]</article-title><source>[Periodical Journal of the Bulgarian Literary Society]</source><volume>69</volume><issue>9-10</issue><fpage>670</fpage><lpage>692</lpage></element-citation></ref><ref id="B11355880"><element-citation xmlns:xlink="http://www.w3.org/1999/xlink" publication-type="software" xlink:type="simple"><person-group person-group-type="author"><name name-style="western"><surname>Angelova</surname><given-names>R.</given-names></name><name name-style="western"><surname>Gjonov</surname></name></person-group><year>2024</year><article-title>Twenty-five-year mapping of species of the superfamily Cercopoidea (Hemiptera: Auchenorrhyncha) in Bulgaria.</article-title><publisher-name>Sofia University Zoological Collection (BFUS). Occurrence dataset</publisher-name><date-in-citation content-type="released">2024-03-26T00:00:00+02:00</date-in-citation><pub-id pub-id-type="doi">10.15468/hc7eyy</pub-id></element-citation></ref><ref id="B11354365"><element-citation xmlns:xlink="http://www.w3.org/1999/xlink" publication-type="article" xlink:type="simple"><person-group person-group-type="author"><name name-style="western"><surname>Drosopoulos</surname><given-names>Sakis</given-names></name><name name-style="western"><surname>Asche</surname><given-names>Manfred</given-names></name></person-group><year>2000</year><article-title>Biosystematic studies on the spittlebug genus <italic><tp:taxon-name><tp:taxon-name-part taxon-name-part-type="genus" reg="Philaenus">Philaenus</tp:taxon-name-part></tp:taxon-name></italic> with the description of a new species</article-title><source>Zoological Journal of the Linnean Society</source><volume>101</volume><issue>1991</issue><fpage>169</fpage><lpage>177</lpage><pub-id pub-id-type="doi">10.1111/j.1096-3642.1991.tb00891.x</pub-id></element-citation></ref><ref id="B11354374"><element-citation xmlns:xlink="http://www.w3.org/1999/xlink" publication-type="article" xlink:type="simple"><person-group person-group-type="author"><name name-style="western"><surname>Drosopoulos</surname><given-names>S.</given-names></name></person-group><year>2003</year><article-title>New data on the nature and origin of colour polymorphism in the spittlebug genus <italic><tp:taxon-name><tp:taxon-name-part taxon-name-part-type="genus" reg="Philaenus">Philaenus</tp:taxon-name-part></tp:taxon-name></italic> (<tp:taxon-name><tp:taxon-name-part taxon-name-part-type="order">Hemiptera</tp:taxon-name-part></tp:taxon-name>: <tp:taxon-name><tp:taxon-name-part taxon-name-part-type="family">Aphrophoridae</tp:taxon-name-part></tp:taxon-name>)</article-title><source>Annales de la Société Entomologique de France (Nouvelle série)</source><volume>39</volume><fpage>31</fpage><lpage>42</lpage><pub-id pub-id-type="doi">10.1080/00379271.2003.10697360</pub-id></element-citation></ref></ref-list></tp:taxon-treatment>
