# Supplementary material for: Twenty-five-year mapping species of the superfamily Cercopoidea (Hemiptera, Auchenorrhyncha) in Bulgaria
Source: Biodivers Data J. 2024 Jun 4;12:e124720. doi: 10.3897/BDJ.12.e124720 (PMC11167279; doi:10.3897/BDJ.12.e124720)
Supplement: XML Treatment for Philaenus spumarius [file BDJ.12.e124720-treatment17.xml]

<!DOCTYPE tp:taxon-treatment
  PUBLIC "-//TaxonX//DTD Taxonomic Treatment Publishing DTD v0 20100105//EN" "tax-treatment-NSO.dtd">
<tp:taxon-treatment xmlns:tp="http://www.plazi.org/taxpub"><tp:treatment-meta><mixed-citation publication-type="journal"><person-group><name><surname>Angelova</surname><given-names>Radost</given-names></name><name><surname>Gjonov</surname><given-names>Ilia</given-names></name></person-group><article-title>Twenty-five-year mapping species of the superfamily <tp:taxon-name><tp:taxon-name-part taxon-name-part-type="superfamily">Cercopoidea</tp:taxon-name-part></tp:taxon-name> (<tp:taxon-name><tp:taxon-name-part taxon-name-part-type="order">Hemiptera</tp:taxon-name-part></tp:taxon-name>, <tp:taxon-name><tp:taxon-name-part taxon-name-part-type="suborder">Auchenorrhyncha</tp:taxon-name-part></tp:taxon-name>) in Bulgaria</article-title><source>Biodivers Data J</source><day>04</day><month>06</month><year>2024</year><volume>12</volume><pub-id pub-id-type="doi">10.3897/BDJ.12.e124720</pub-id></mixed-citation></tp:treatment-meta><tp:nomenclature><tp:taxon-name>
              <object-id xmlns:xlink="http://www.w3.org/1999/xlink" content-type="arpha" xlink:type="simple">35849602-54D6-54CF-9195-AE73039FF669</object-id>
              <tp:taxon-name-part taxon-name-part-type="genus">Philaenus</tp:taxon-name-part>
              <tp:taxon-name-part taxon-name-part-type="species">spumarius</tp:taxon-name-part>
              <object-id xmlns:xlink="http://www.w3.org/1999/xlink" xlink:type="simple" object-id-type="GBIF">https://www.gbif.org/species/2016038</object-id>
              <object-id xmlns:xlink="http://www.w3.org/1999/xlink" xlink:type="simple" object-id-type="Barcode of Life">http://www.boldsystems.org/index.php/Taxbrowser_Taxonpage?taxid=25797</object-id>
              <object-id xmlns:xlink="http://www.w3.org/1999/xlink" xlink:type="simple" object-id-type="OpenBiodiv">https://openbiodiv.net/86e0a328-4765-48b7-95b2-197f34d82e76</object-id>
              <object-id xmlns:xlink="http://www.w3.org/1999/xlink" xlink:type="simple" object-id-type="BHL">https://www.biodiversitylibrary.org/namedetail/Philaenus_spumarius</object-id>
              <object-id xmlns:xlink="http://www.w3.org/1999/xlink" xlink:type="simple" object-id-type="Catalogue of Life">https://www.catalogueoflife.org/data/taxon/4G4SL</object-id>
              <object-id xmlns:xlink="http://www.w3.org/1999/xlink" xlink:type="simple" object-id-type="Plazi">https://treatment.plazi.org/id/7D5F7E45-B31C-D527-8263-159722370594</object-id>
              <object-id xmlns:xlink="http://www.w3.org/1999/xlink" xlink:type="simple" object-id-type="Encyclopedia of Life">https://eol.org/pages/1691692</object-id>
              <object-id xmlns:xlink="http://www.w3.org/1999/xlink" xlink:type="simple" object-id-type="TaxonWorks UUID">a8afb1c7-f6c9-4c90-97ca-e013e0b55dbf</object-id>
            </tp:taxon-name><tp:taxon-authority>(Linnaeus, 1758)</tp:taxon-authority></tp:nomenclature><tp:treatment-sec sec-type="Notes"><title>Notes</title><p>Distribution map (Fig. <xref ref-type="fig" rid="F11359133">12</xref><xref ref-type="fig" rid="F11359138">a</xref>) and habitus (Fig. <xref ref-type="fig" rid="F11359133">12</xref><xref ref-type="fig" rid="F11359139">b</xref>).</p><p><bold>Chresonymy</bold>: <italic><tp:taxon-name><tp:taxon-name-part taxon-name-part-type="genus" reg="Ptyelus">Ptyelus</tp:taxon-name-part><tp:taxon-name-part taxon-name-part-type="species" reg="spumarius">spumarius</tp:taxon-name-part></tp:taxon-name></italic> L. in <xref ref-type="bibr" rid="B11354405">Joakimov (1909)</xref></p><p><bold>Literature data</bold>: Danube Plain (<xref ref-type="bibr" rid="B11354316">Dirimanov and Harizanov 1964</xref>, <xref ref-type="bibr" rid="B11354244">Bairamova 1978</xref>, <xref ref-type="bibr" rid="B11354235">Angelova et al. 2008</xref>)⁠; Northern Black Sea Coast (<xref ref-type="bibr" rid="B11354441">Nedjalkov 1908</xref>, <xref ref-type="bibr" rid="B11354298">Bayryamova 1976</xref>, <xref ref-type="bibr" rid="B11354244">Bairamova 1978</xref>, <xref ref-type="bibr" rid="B11354467">Sander 1985</xref>); Pre-Balkan (<xref ref-type="bibr" rid="B11354441">Nedjalkov 1908</xref>, <xref ref-type="bibr" rid="B11354458">Pelov 1968</xref>, <xref ref-type="bibr" rid="B11354244">Bairamova 1978</xref>); Western Stara Planina (<xref ref-type="bibr" rid="B11354244">Bairamova 1978</xref>); Central Stara Planina Mts. ⁠(<xref ref-type="bibr" rid="B11354307">Cantoreanu and Gruev 1967</xref>); Sofia Plain (<xref ref-type="bibr" rid="B11354253">Bajrjamova 1970</xref>, <xref ref-type="bibr" rid="B11354298">Bayryamova 1976</xref>)⁠; Vitosha Mts. (<xref ref-type="bibr" rid="B11354405">Joakimov 1909</xref>, <xref ref-type="bibr" rid="B11354414">Lindberg 1949</xref>, <xref ref-type="bibr" rid="B11354307">Cantoreanu and Gruev 1967</xref>, <xref ref-type="bibr" rid="B11354244">Bairamova 1978</xref>)⁠⁠⁠; Lozen Mts. (<xref ref-type="bibr" rid="B11354298">Bayryamova 1976</xref>, <xref ref-type="bibr" rid="B11354244">Bairamova 1978</xref>); Plana Mts. (<xref ref-type="bibr" rid="B11354244">Bairamova 1978</xref>); Sub-Balkan valley (<xref ref-type="bibr" rid="B11354316">Dirimanov and Harizanov 1964</xref>, <xref ref-type="bibr" rid="B11354307">Cantoreanu and Gruev 1967</xref>, <xref ref-type="bibr" rid="B11354244">Bairamova 1978</xref>)⁠; Sredna Gora Mts. (<xref ref-type="bibr" rid="B11354405">Joakimov 1909</xref>)⁠; Krupnik-Sandanski-Petrich Valley (<xref ref-type="bibr" rid="B11354467">Sander 1985</xref>); Belasitsa Mts. (<xref ref-type="bibr" rid="B11354280">Bajrjamova 1988</xref>); Rila Mts. (<xref ref-type="bibr" rid="B11354405">Joakimov 1909</xref>, <xref ref-type="bibr" rid="B11354414">Lindberg 1949</xref>)⁠; Rhodopes (<xref ref-type="bibr" rid="B11354316">Dirimanov and Harizanov 1964</xref>, <xref ref-type="bibr" rid="B11354467">Sander 1985</xref>, <xref ref-type="bibr" rid="B11354383">Gjonov 2004</xref>); Sakar-Tundzha Region (<xref ref-type="bibr" rid="B11354405">Joakimov 1909</xref>)⁠⁠; Strandzha Mts. (<xref ref-type="bibr" rid="B11354298">Bayryamova 1976</xref>, <xref ref-type="bibr" rid="B11354244">Bairamova 1978</xref>).</p><p><bold>New data</bold>: Danube Plain; Dobrudzha; Northern Black Sea Coast; Pre-Balkan; Western, Central and Eastern Stara Planina Mts.; Kraishtensko-Konjavo Region; Sofia Plain; Sub-Balkan valleys; Vitosha Mts.; Lozenska Planina Mts.; Sredna Gora Mts.; Ograzhden Mts.; Belasitsa Mts.; ⁠Krupnik-Sandanski-Petrich Valley; Rila Mts.; Pirin Mts.; Slavjanka Mts.; Mesta River Valley; Rhodopes; Upper Thracian Lowland; Sakar-Tundzha Region; Strandzha Mts.; Southern Black Sea coast. Detailed occurrence data: <xref ref-type="bibr" rid="B11355880">Angelova and Gjonov (2024)</xref>.</p><p><bold>Phenology</bold>: May-November.</p><p><bold>Altitudinal distribution</bold>: 0-2200 m a.s.l.</p><p><bold>Host plant</bold>: Extremely polyphagous (<xref ref-type="bibr" rid="B11354450">Nickel 2003</xref>, <xref ref-type="bibr" rid="B11476590">Thompson et al. 2023</xref>).</p><p><bold>Additional notes</bold>: Eurytopic. Colour polymorphism is observed (<xref ref-type="bibr" rid="B11354450">Nickel 2003</xref>). Common in Bulgaria.</p></tp:treatment-sec><tp:treatment-sec><!--Section generated to contain objects referenced in tp:taxon-treatment.--><fig-group id="F11359133" position="float" orientation="portrait"><caption><p><italic><tp:taxon-name><tp:taxon-name-part taxon-name-part-type="genus" reg="Philaenus">Philaenus</tp:taxon-name-part><tp:taxon-name-part taxon-name-part-type="species" reg="spumarius">spumarius</tp:taxon-name-part></tp:taxon-name></italic> (Linnaeus, 1758):</p></caption><fig id="F11359138" position="float" orientation="portrait"><object-id xmlns:xlink="http://www.w3.org/1999/xlink" content-type="arpha" xlink:type="simple">0A40D2E9-D6DD-5A1B-AEAB-E7C7941D8D2E</object-id><object-id xmlns:xlink="http://www.w3.org/1999/xlink" content-type="doi" xlink:type="simple">10.3897/BDJ.12.e124720.figure12a</object-id><label>Figure 12a.</label><caption><p>Distribution map in Bulgaria;</p></caption><graphic xmlns:xlink="http://www.w3.org/1999/xlink" xlink:href="bdj-12-e124720-g012_a.png" xlink:type="simple" position="float" orientation="portrait" id="oo_1019395.png"><uri content-type="original_file" xlink:type="simple">https://binary.pensoft.net/fig/1019395</uri></graphic></fig><fig id="F11359139" position="float" orientation="portrait"><object-id xmlns:xlink="http://www.w3.org/1999/xlink" content-type="arpha" xlink:type="simple">F2D56340-3DB3-5EB0-91F6-DA18CD8A07CC</object-id><object-id xmlns:xlink="http://www.w3.org/1999/xlink" content-type="doi" xlink:type="simple">10.3897/BDJ.12.e124720.figure12b</object-id><label>Figure 12b.</label><caption><p>Habitus - the most common of several colour forms (photo: I. Gjonov).</p></caption><graphic xmlns:xlink="http://www.w3.org/1999/xlink" xlink:href="bdj-12-e124720-g012_b.jpg" xlink:type="simple" position="float" orientation="portrait" id="oo_1019403.jpg"><uri content-type="original_file" xlink:type="simple">https://binary.pensoft.net/fig/1019403</uri></graphic></fig></fig-group><fig id="F11359138" position="float" orientation="portrait"><object-id xmlns:xlink="http://www.w3.org/1999/xlink" content-type="arpha" xlink:type="simple">0A40D2E9-D6DD-5A1B-AEAB-E7C7941D8D2E</object-id><object-id xmlns:xlink="http://www.w3.org/1999/xlink" content-type="doi" xlink:type="simple">10.3897/BDJ.12.e124720.figure12a</object-id><label>Figure 12a.</label><caption><p>Distribution map in Bulgaria;</p></caption><graphic xmlns:xlink="http://www.w3.org/1999/xlink" xlink:href="bdj-12-e124720-g012_a.png" xlink:type="simple" position="float" orientation="portrait" id="oo_1019395.png"><uri content-type="original_file" xlink:type="simple">https://binary.pensoft.net/fig/1019395</uri></graphic></fig><fig id="F11359139" position="float" orientation="portrait"><object-id xmlns:xlink="http://www.w3.org/1999/xlink" content-type="arpha" xlink:type="simple">F2D56340-3DB3-5EB0-91F6-DA18CD8A07CC</object-id><object-id xmlns:xlink="http://www.w3.org/1999/xlink" content-type="doi" xlink:type="simple">10.3897/BDJ.12.e124720.figure12b</object-id><label>Figure 12b.</label><caption><p>Habitus - the most common of several colour forms (photo: I. Gjonov).</p></caption><graphic xmlns:xlink="http://www.w3.org/1999/xlink" xlink:href="bdj-12-e124720-g012_b.jpg" xlink:type="simple" position="float" orientation="portrait" id="oo_1019403.jpg"><uri content-type="original_file" xlink:type="simple">https://binary.pensoft.net/fig/1019403</uri></graphic></fig></tp:treatment-sec><ref-list><ref id="B11354405"><element-citation xmlns:xlink="http://www.w3.org/1999/xlink" publication-type="article" xlink:type="simple"><person-group person-group-type="author"><name name-style="western"><surname>Joakimov</surname><given-names>D.</given-names></name></person-group><year>1909</year><article-title>[On the fauna of <tp:taxon-name><tp:taxon-name-part taxon-name-part-type="order">Hemiptera</tp:taxon-name-part></tp:taxon-name> of Bulgaria]</article-title><source>[Collection of folklore, science and literature]</source><volume>25</volume><issue>7</issue><fpage>1</fpage><lpage>34</lpage></element-citation></ref><ref id="B11354316"><element-citation xmlns:xlink="http://www.w3.org/1999/xlink" publication-type="article" xlink:type="simple"><person-group person-group-type="author"><name name-style="western"><surname>Dirimanov</surname><given-names>M.</given-names></name><name name-style="western"><surname>Harizanov</surname><given-names>A.</given-names></name></person-group><year>1964</year><article-title>Uber die fauna der Zikaden (<tp:taxon-name><tp:taxon-name-part taxon-name-part-type="suborder">Homoptera</tp:taxon-name-part></tp:taxon-name>, <tp:taxon-name><tp:taxon-name-part taxon-name-part-type="suborder">Auchenorrhyncha</tp:taxon-name-part></tp:taxon-name>) in Bulgarien</article-title><source>Wissenschaftliche Arbeiten - Land Wirtschaftliche Hochschule "Vassil Kolarow" - Plovdiv, Bulgarien</source><volume>13</volume><fpage>203</fpage><lpage>206</lpage></element-citation></ref><ref id="B11354244"><element-citation xmlns:xlink="http://www.w3.org/1999/xlink" publication-type="article" xlink:type="simple"><person-group person-group-type="author"><name name-style="western"><surname>Bairamova</surname><given-names>V.</given-names></name></person-group><year>1978</year><article-title>Dendrophilous Cicada species (<tp:taxon-name><tp:taxon-name-part taxon-name-part-type="suborder">Homoptera</tp:taxon-name-part></tp:taxon-name>, <tp:taxon-name><tp:taxon-name-part taxon-name-part-type="suborder">Auchenorrhyncha</tp:taxon-name-part></tp:taxon-name>) found in oak forests in Bulgaria</article-title><source>Асtа Zoologica Bulgarica</source><volume>9</volume><fpage>15</fpage><lpage>21</lpage></element-citation></ref><ref id="B11354235"><element-citation xmlns:xlink="http://www.w3.org/1999/xlink" publication-type="article" xlink:type="simple"><person-group person-group-type="author"><name name-style="western"><surname>Angelova</surname><given-names>V.</given-names></name><name name-style="western"><surname>Georgiev</surname><given-names>D.</given-names></name><name name-style="western"><surname>Tsolova</surname><given-names>E.</given-names></name></person-group><year>2008</year><article-title>Study on leafhoppers (<tp:taxon-name><tp:taxon-name-part taxon-name-part-type="suborder">Homoptera</tp:taxon-name-part></tp:taxon-name>: <tp:taxon-name><tp:taxon-name-part taxon-name-part-type="suborder">Auchenorrhyncha</tp:taxon-name-part></tp:taxon-name>) on maize grown on calcareous chernozem</article-title><source>Plant science</source><volume>45</volume><fpage>16</fpage><lpage>18</lpage></element-citation></ref><ref id="B11354441"><element-citation xmlns:xlink="http://www.w3.org/1999/xlink" publication-type="article" xlink:type="simple"><person-group person-group-type="author"><name name-style="western"><surname>Nedjalkov</surname><given-names>N.</given-names></name></person-group><year>1908</year><article-title>[Third contribution to the entomological fauna of Bulgaria]</article-title><source>[Periodical Journal of the Bulgarian Literary Society]</source><volume>69</volume><issue>9-10</issue><fpage>670</fpage><lpage>692</lpage></element-citation></ref><ref id="B11354298"><element-citation xmlns:xlink="http://www.w3.org/1999/xlink" publication-type="article" xlink:type="simple"><person-group person-group-type="author"><name name-style="western"><surname>Bayryamova</surname><given-names>V. K.</given-names></name></person-group><year>1976</year><article-title>Cicada (<tp:taxon-name><tp:taxon-name-part taxon-name-part-type="suborder">Homoptera</tp:taxon-name-part></tp:taxon-name> <tp:taxon-name><tp:taxon-name-part taxon-name-part-type="suborder">Auchenorrhyncha</tp:taxon-name-part></tp:taxon-name>) on cultivated plants in the Sofia plain</article-title><source>Terrestrial fauna of Bulgaria. Materias</source><fpage>121</fpage><lpage>145</lpage></element-citation></ref><ref id="B11354467"><element-citation xmlns:xlink="http://www.w3.org/1999/xlink" publication-type="article" xlink:type="simple"><person-group person-group-type="author"><name name-style="western"><surname>Sander</surname><given-names>F.</given-names></name></person-group><year>1985</year><article-title>Zur Kenntnis der Entomofauna von Bulgarien - Zikaden (Homoptere-Auchenonhyncha)</article-title><source>Wissenschaftliche Zeitschrift Friedrich-Schiller-Universität Jena, Naturwissenschaftliche Reihe</source><volume>34</volume><fpage>585</fpage><lpage>607</lpage></element-citation></ref><ref id="B11354458"><element-citation xmlns:xlink="http://www.w3.org/1999/xlink" publication-type="article" xlink:type="simple"><person-group person-group-type="author"><name name-style="western"><surname>Pelov</surname><given-names>V.</given-names></name></person-group><year>1968</year><article-title>Beitrag zur Erforshung der bulgarishen Zikadenfauna (<tp:taxon-name><tp:taxon-name-part taxon-name-part-type="suborder">Homoptera</tp:taxon-name-part></tp:taxon-name>: <tp:taxon-name><tp:taxon-name-part taxon-name-part-type="suborder">Auchenorrhyncha</tp:taxon-name-part></tp:taxon-name>)</article-title><source>Bulletin de l'institut de zoologie et musee</source><volume>34</volume><fpage>217</fpage><lpage>218</lpage></element-citation></ref><ref id="B11354307"><element-citation xmlns:xlink="http://www.w3.org/1999/xlink" publication-type="article" xlink:type="simple"><person-group person-group-type="author"><name name-style="western"><surname>Cantoreanu</surname><given-names>M.</given-names></name><name name-style="western"><surname>Gruev</surname><given-names>B.</given-names></name></person-group><year>1967</year><article-title>Zikaden-arten aus Bulgarien (Hom., Auchen.)</article-title><source>Travaux. Scientifiques de l'Ecole Normale Supérieure. “Paissi Hilendarski”</source><volume>5</volume><issue>2</issue><fpage>139</fpage><lpage>147</lpage></element-citation></ref><ref id="B11354253"><element-citation xmlns:xlink="http://www.w3.org/1999/xlink" publication-type="article" xlink:type="simple"><person-group person-group-type="author"><name name-style="western"><surname>Bajrjamova</surname><given-names>V. K.</given-names></name></person-group><year>1970</year><article-title>Vertreter der Unterordnung Zikaden (<tp:taxon-name><tp:taxon-name-part taxon-name-part-type="suborder">Homoptera</tp:taxon-name-part></tp:taxon-name>, <tp:taxon-name><tp:taxon-name-part taxon-name-part-type="suborder">Auchenorrhyncha</tp:taxon-name-part></tp:taxon-name>) auf Kultutrpflanzen und Obstbäumen in der Pläne von Sofia</article-title><source>Bulletin de l'Institut de Zoologie et Musee</source><volume>32</volume><fpage>243</fpage><lpage>251</lpage></element-citation></ref><ref id="B11354414"><element-citation xmlns:xlink="http://www.w3.org/1999/xlink" publication-type="article" xlink:type="simple"><person-group person-group-type="author"><name name-style="western"><surname>Lindberg</surname><given-names>H.</given-names></name></person-group><year>1949</year><article-title>Zur Kenntnis der Zikadinenfauna der Balkanhalbinsel</article-title><source>Notulae Entomologicae</source><volume>29</volume><fpage>32</fpage><lpage>40</lpage></element-citation></ref><ref id="B11354280"><element-citation xmlns:xlink="http://www.w3.org/1999/xlink" publication-type="article" xlink:type="simple"><person-group person-group-type="author"><name name-style="western"><surname>Bajrjamova</surname><given-names>V. K.</given-names></name></person-group><year>1988</year><article-title>Contribution to the study of the species from suborder <tp:taxon-name><tp:taxon-name-part taxon-name-part-type="suborder">Auchenorrhyncha</tp:taxon-name-part></tp:taxon-name> (<tp:taxon-name><tp:taxon-name-part taxon-name-part-type="suborder">Homoptera</tp:taxon-name-part></tp:taxon-name>) from Belasica mountain.</article-title><source>Fauna of Southwestern Bulgaria</source><volume>2</volume><fpage>165</fpage><lpage>169</lpage></element-citation></ref><ref id="B11354383"><element-citation xmlns:xlink="http://www.w3.org/1999/xlink" publication-type="chapter" xlink:type="simple"><person-group person-group-type="author"><name name-style="western"><surname>Gjonov</surname><given-names>I.</given-names></name></person-group><year>2004</year><chapter-title>Cicadina (Insecta: Homoptera) of the Eastern Rhodopes (Bulgaria)</chapter-title><person-group person-group-type="editor"><name name-style="western"><surname>Beron</surname><given-names>P.</given-names></name><name name-style="western"><surname>Popov</surname><given-names>A.</given-names></name></person-group><source>Biodiversity of Eastern Rhodopes (Bulgaria and Greece)</source><volume>Vol. 2</volume><size units="page">315-330</size><isbn>954-642-227-4</isbn></element-citation></ref><ref id="B11355880"><element-citation xmlns:xlink="http://www.w3.org/1999/xlink" publication-type="software" xlink:type="simple"><person-group person-group-type="author"><name name-style="western"><surname>Angelova</surname><given-names>R.</given-names></name><name name-style="western"><surname>Gjonov</surname></name></person-group><year>2024</year><article-title>Twenty-five-year mapping of species of the superfamily Cercopoidea (Hemiptera: Auchenorrhyncha) in Bulgaria.</article-title><publisher-name>Sofia University Zoological Collection (BFUS). Occurrence dataset</publisher-name><date-in-citation content-type="released">2024-03-26T00:00:00+02:00</date-in-citation><pub-id pub-id-type="doi">10.15468/hc7eyy</pub-id></element-citation></ref><ref id="B11354450"><element-citation xmlns:xlink="http://www.w3.org/1999/xlink" publication-type="book" xlink:type="simple"><person-group person-group-type="author"><name name-style="western"><surname>Nickel</surname><given-names>Herbert</given-names></name></person-group><year>2003</year><source>The leafhoppers and planthoppers of Germany (<tp:taxon-name><tp:taxon-name-part taxon-name-part-type="order">Hemiptera</tp:taxon-name-part></tp:taxon-name>, <tp:taxon-name><tp:taxon-name-part taxon-name-part-type="suborder">Auchenorrhyncha</tp:taxon-name-part></tp:taxon-name>): Patterns and strategies in a highly diverse group of phytophagous insects</source><publisher-name>Pensoft</publisher-name><publisher-loc>Sofia-Moscow</publisher-loc><isbn>954-642-169-3</isbn></element-citation></ref><ref id="B11476590"><element-citation xmlns:xlink="http://www.w3.org/1999/xlink" publication-type="article" xlink:type="simple"><person-group person-group-type="author"><name name-style="western"><surname>Thompson</surname><given-names>V.</given-names></name><name name-style="western"><surname>Harkin</surname><given-names>C.</given-names></name><name name-style="western"><surname>Stewart</surname><given-names>A. J.A.</given-names></name></person-group><year>2023</year><article-title>The most polyphagous insect herbivore? Host plant associations of the Meadow spittlebug, <italic><tp:taxon-name><tp:taxon-name-part taxon-name-part-type="genus" reg="Philaenus">Philaenus</tp:taxon-name-part><tp:taxon-name-part taxon-name-part-type="species" reg="spumarius">spumarius</tp:taxon-name-part></tp:taxon-name></italic> (L.)</article-title><source>PLOS ONE</source><volume>18</volume><issue>10</issue><fpage>1</fpage><lpage>55</lpage><pub-id pub-id-type="doi">10.1371/journal.pone.0291734</pub-id></element-citation></ref></ref-list></tp:taxon-treatment>
