# Supplementary material for: Twenty-five-year mapping species of the superfamily Cercopoidea (Hemiptera, Auchenorrhyncha) in Bulgaria
Source: Biodivers Data J. 2024 Jun 4;12:e124720. doi: 10.3897/BDJ.12.e124720 (PMC11167279; doi:10.3897/BDJ.12.e124720)
Supplement: XML Treatment for Cercopis intermedia [file BDJ.12.e124720-treatment21.xml]

<!DOCTYPE tp:taxon-treatment
  PUBLIC "-//TaxonX//DTD Taxonomic Treatment Publishing DTD v0 20100105//EN" "tax-treatment-NSO.dtd">
<tp:taxon-treatment xmlns:tp="http://www.plazi.org/taxpub"><tp:treatment-meta><mixed-citation publication-type="journal"><person-group><name><surname>Angelova</surname><given-names>Radost</given-names></name><name><surname>Gjonov</surname><given-names>Ilia</given-names></name></person-group><article-title>Twenty-five-year mapping species of the superfamily <tp:taxon-name><tp:taxon-name-part taxon-name-part-type="superfamily">Cercopoidea</tp:taxon-name-part></tp:taxon-name> (<tp:taxon-name><tp:taxon-name-part taxon-name-part-type="order">Hemiptera</tp:taxon-name-part></tp:taxon-name>, <tp:taxon-name><tp:taxon-name-part taxon-name-part-type="suborder">Auchenorrhyncha</tp:taxon-name-part></tp:taxon-name>) in Bulgaria</article-title><source>Biodivers Data J</source><day>04</day><month>06</month><year>2024</year><volume>12</volume><pub-id pub-id-type="doi">10.3897/BDJ.12.e124720</pub-id></mixed-citation></tp:treatment-meta><tp:nomenclature><tp:taxon-name>
              <object-id xmlns:xlink="http://www.w3.org/1999/xlink" content-type="arpha" xlink:type="simple">5AA39074-F3A6-5D3C-ABD0-3BA941475024</object-id>
              <tp:taxon-name-part taxon-name-part-type="genus">Cercopis</tp:taxon-name-part>
              <tp:taxon-name-part taxon-name-part-type="species">intermedia</tp:taxon-name-part>
              <object-id xmlns:xlink="http://www.w3.org/1999/xlink" xlink:type="simple" object-id-type="GBIF">https://www.gbif.org/species/2019168</object-id>
              <object-id xmlns:xlink="http://www.w3.org/1999/xlink" xlink:type="simple" object-id-type="Barcode of Life">http://www.boldsystems.org/index.php/Taxbrowser_Taxonpage?taxid=508392</object-id>
              <object-id xmlns:xlink="http://www.w3.org/1999/xlink" xlink:type="simple" object-id-type="OpenBiodiv">https://openbiodiv.net/07f22db6-56c1-40a4-85e2-8454f895e3dd</object-id>
              <object-id xmlns:xlink="http://www.w3.org/1999/xlink" xlink:type="simple" object-id-type="BHL">https://www.biodiversitylibrary.org/namedetail/Cercopis_intermedia</object-id>
              <object-id xmlns:xlink="http://www.w3.org/1999/xlink" xlink:type="simple" object-id-type="Catalogue of Life">https://www.catalogueoflife.org/data/taxon/ST8Q</object-id>
              <object-id xmlns:xlink="http://www.w3.org/1999/xlink" xlink:type="simple" object-id-type="Plazi">Not available</object-id>
              <object-id xmlns:xlink="http://www.w3.org/1999/xlink" xlink:type="simple" object-id-type="Encyclopedia of Life">https://www.catalogueoflife.org/data/taxon/ST8Q</object-id>
              <object-id xmlns:xlink="http://www.w3.org/1999/xlink" xlink:type="simple" object-id-type="TaxonWorks UUID">48a284f7-8f3d-4501-b85b-18687594dfe3</object-id>
            </tp:taxon-name><tp:taxon-authority>Kirschbaum, 1868</tp:taxon-authority></tp:nomenclature><tp:treatment-sec sec-type="Notes"><title>Notes</title><p>Distribution map (Fig. <xref ref-type="fig" rid="F11359227">14</xref><xref ref-type="fig" rid="F11359232">a</xref>) and habitus (Fig. <xref ref-type="fig" rid="F11359227">14</xref><xref ref-type="fig" rid="F11359233">b</xref>).</p><p><bold>Literature data</bold>: Danube Plain (<xref ref-type="bibr" rid="B11354307">Cantoreanu and Gruev 1967</xref>)⁠; Northern Black Sea coast (<xref ref-type="bibr" rid="B11354467">Sander 1985</xref>); Sub-Balkan valleys (<xref ref-type="bibr" rid="B11354316">Dirimanov and Harizanov 1964</xref>); Sredna Gora Mts. (<xref ref-type="bibr" rid="B11354316">Dirimanov and Harizanov 1964</xref>)⁠; Rhodopes (<xref ref-type="bibr" rid="B11354383">Gjonov 2004</xref>); Upper Thracian Lowland (<xref ref-type="bibr" rid="B11354316">Dirimanov and Harizanov 1964</xref>)⁠⁠.</p><p><bold>New data</bold>: Danube Plain; Dobrudzha; Northern Black Sea Coast; Pre-Balkan; Sofia Plain; Sredna Gora Mts.; Rhodopes; Upper Thracian Lowland; Sakar-Tundzha Region; Strandzha Mts.; Southern Black Sea coast. Detailed occurrence data: <xref ref-type="bibr" rid="B11355880">Angelova and Gjonov (2024)</xref>.</p><p><bold>Phenology</bold>: April-June.</p><p><bold>Altitudinal distribution</bold>: 0-1000 m a.s.l.</p><p><bold>Host plant</bold>: On plants like <italic><tp:taxon-name><tp:taxon-name-part taxon-name-part-type="genus" reg="Astragalus">Astragalus</tp:taxon-name-part></tp:taxon-name></italic> L., <italic><tp:taxon-name><tp:taxon-name-part taxon-name-part-type="genus" reg="Onopordum">Onopordum</tp:taxon-name-part></tp:taxon-name></italic> L., <italic><tp:taxon-name><tp:taxon-name-part taxon-name-part-type="genus" reg="Verbascum">Verbascum</tp:taxon-name-part></tp:taxon-name></italic> L. and <italic><tp:taxon-name><tp:taxon-name-part taxon-name-part-type="genus" reg="Medicago">Medicago</tp:taxon-name-part><tp:taxon-name-part taxon-name-part-type="species" reg="sativa">sativa</tp:taxon-name-part></tp:taxon-name></italic> L. and trees, such as <italic><tp:taxon-name><tp:taxon-name-part taxon-name-part-type="genus" reg="Pistacia">Pistacia</tp:taxon-name-part><tp:taxon-name-part taxon-name-part-type="species" reg="vera">vera</tp:taxon-name-part></tp:taxon-name></italic> L., <italic><tp:taxon-name><tp:taxon-name-part taxon-name-part-type="genus" reg="Prunus">Prunus</tp:taxon-name-part><tp:taxon-name-part taxon-name-part-type="species" reg="domestica">domestica</tp:taxon-name-part></tp:taxon-name></italic> L., <italic><tp:taxon-name><tp:taxon-name-part taxon-name-part-type="genus" reg="Acacia">Acacia</tp:taxon-name-part></tp:taxon-name></italic> spp., <italic><tp:taxon-name><tp:taxon-name-part taxon-name-part-type="genus" reg="Salix">Salix</tp:taxon-name-part></tp:taxon-name></italic> spp. and <italic><tp:taxon-name><tp:taxon-name-part taxon-name-part-type="genus" reg="Alnus">Alnus</tp:taxon-name-part></tp:taxon-name></italic> spp. (<xref ref-type="bibr" rid="B11354423">Lodos and Kalkandelen 1981</xref>).</p><p><bold>Additional notes</bold>: Common in karst areas.</p></tp:treatment-sec><tp:treatment-sec><!--Section generated to contain objects referenced in tp:taxon-treatment.--><fig-group id="F11359227" position="float" orientation="portrait"><caption><p><italic><tp:taxon-name><tp:taxon-name-part taxon-name-part-type="genus" reg="Cercopis">Cercopis</tp:taxon-name-part><tp:taxon-name-part taxon-name-part-type="species" reg="intermedia">intermedia</tp:taxon-name-part></tp:taxon-name></italic> Kirschbaum, 1868:</p></caption><fig id="F11359232" position="float" orientation="portrait"><object-id xmlns:xlink="http://www.w3.org/1999/xlink" content-type="arpha" xlink:type="simple">8D457D05-987C-5CF5-8624-4E8D73457445</object-id><object-id xmlns:xlink="http://www.w3.org/1999/xlink" content-type="doi" xlink:type="simple">10.3897/BDJ.12.e124720.figure14a</object-id><label>Figure 14a.</label><caption><p>Distribution map in Bulgaria;</p></caption><graphic xmlns:xlink="http://www.w3.org/1999/xlink" xlink:href="bdj-12-e124720-g014_a.png" xlink:type="simple" position="float" orientation="portrait" id="oo_1019409.png"><uri content-type="original_file" xlink:type="simple">https://binary.pensoft.net/fig/1019409</uri></graphic></fig><fig id="F11359233" position="float" orientation="portrait"><object-id xmlns:xlink="http://www.w3.org/1999/xlink" content-type="arpha" xlink:type="simple">233FC0D5-89A5-53DC-97DD-F577CE104CBB</object-id><object-id xmlns:xlink="http://www.w3.org/1999/xlink" content-type="doi" xlink:type="simple">10.3897/BDJ.12.e124720.figure14b</object-id><label>Figure 14b.</label><caption><p>Habitus (photo: I. Gjonov).</p></caption><graphic xmlns:xlink="http://www.w3.org/1999/xlink" xlink:href="bdj-12-e124720-g014_b.jpg" xlink:type="simple" position="float" orientation="portrait" id="oo_1019412.jpg"><uri content-type="original_file" xlink:type="simple">https://binary.pensoft.net/fig/1019412</uri></graphic></fig></fig-group><fig id="F11359232" position="float" orientation="portrait"><object-id xmlns:xlink="http://www.w3.org/1999/xlink" content-type="arpha" xlink:type="simple">8D457D05-987C-5CF5-8624-4E8D73457445</object-id><object-id xmlns:xlink="http://www.w3.org/1999/xlink" content-type="doi" xlink:type="simple">10.3897/BDJ.12.e124720.figure14a</object-id><label>Figure 14a.</label><caption><p>Distribution map in Bulgaria;</p></caption><graphic xmlns:xlink="http://www.w3.org/1999/xlink" xlink:href="bdj-12-e124720-g014_a.png" xlink:type="simple" position="float" orientation="portrait" id="oo_1019409.png"><uri content-type="original_file" xlink:type="simple">https://binary.pensoft.net/fig/1019409</uri></graphic></fig><fig id="F11359233" position="float" orientation="portrait"><object-id xmlns:xlink="http://www.w3.org/1999/xlink" content-type="arpha" xlink:type="simple">233FC0D5-89A5-53DC-97DD-F577CE104CBB</object-id><object-id xmlns:xlink="http://www.w3.org/1999/xlink" content-type="doi" xlink:type="simple">10.3897/BDJ.12.e124720.figure14b</object-id><label>Figure 14b.</label><caption><p>Habitus (photo: I. Gjonov).</p></caption><graphic xmlns:xlink="http://www.w3.org/1999/xlink" xlink:href="bdj-12-e124720-g014_b.jpg" xlink:type="simple" position="float" orientation="portrait" id="oo_1019412.jpg"><uri content-type="original_file" xlink:type="simple">https://binary.pensoft.net/fig/1019412</uri></graphic></fig></tp:treatment-sec><ref-list><ref id="B11354307"><element-citation xmlns:xlink="http://www.w3.org/1999/xlink" publication-type="article" xlink:type="simple"><person-group person-group-type="author"><name name-style="western"><surname>Cantoreanu</surname><given-names>M.</given-names></name><name name-style="western"><surname>Gruev</surname><given-names>B.</given-names></name></person-group><year>1967</year><article-title>Zikaden-arten aus Bulgarien (Hom., Auchen.)</article-title><source>Travaux. Scientifiques de l'Ecole Normale Supérieure. “Paissi Hilendarski”</source><volume>5</volume><issue>2</issue><fpage>139</fpage><lpage>147</lpage></element-citation></ref><ref id="B11354467"><element-citation xmlns:xlink="http://www.w3.org/1999/xlink" publication-type="article" xlink:type="simple"><person-group person-group-type="author"><name name-style="western"><surname>Sander</surname><given-names>F.</given-names></name></person-group><year>1985</year><article-title>Zur Kenntnis der Entomofauna von Bulgarien - Zikaden (Homoptere-Auchenonhyncha)</article-title><source>Wissenschaftliche Zeitschrift Friedrich-Schiller-Universität Jena, Naturwissenschaftliche Reihe</source><volume>34</volume><fpage>585</fpage><lpage>607</lpage></element-citation></ref><ref id="B11354316"><element-citation xmlns:xlink="http://www.w3.org/1999/xlink" publication-type="article" xlink:type="simple"><person-group person-group-type="author"><name name-style="western"><surname>Dirimanov</surname><given-names>M.</given-names></name><name name-style="western"><surname>Harizanov</surname><given-names>A.</given-names></name></person-group><year>1964</year><article-title>Uber die fauna der Zikaden (<tp:taxon-name><tp:taxon-name-part taxon-name-part-type="suborder">Homoptera</tp:taxon-name-part></tp:taxon-name>, <tp:taxon-name><tp:taxon-name-part taxon-name-part-type="suborder">Auchenorrhyncha</tp:taxon-name-part></tp:taxon-name>) in Bulgarien</article-title><source>Wissenschaftliche Arbeiten - Land Wirtschaftliche Hochschule "Vassil Kolarow" - Plovdiv, Bulgarien</source><volume>13</volume><fpage>203</fpage><lpage>206</lpage></element-citation></ref><ref id="B11354383"><element-citation xmlns:xlink="http://www.w3.org/1999/xlink" publication-type="chapter" xlink:type="simple"><person-group person-group-type="author"><name name-style="western"><surname>Gjonov</surname><given-names>I.</given-names></name></person-group><year>2004</year><chapter-title>Cicadina (Insecta: Homoptera) of the Eastern Rhodopes (Bulgaria)</chapter-title><person-group person-group-type="editor"><name name-style="western"><surname>Beron</surname><given-names>P.</given-names></name><name name-style="western"><surname>Popov</surname><given-names>A.</given-names></name></person-group><source>Biodiversity of Eastern Rhodopes (Bulgaria and Greece)</source><volume>Vol. 2</volume><size units="page">315-330</size><isbn>954-642-227-4</isbn></element-citation></ref><ref id="B11355880"><element-citation xmlns:xlink="http://www.w3.org/1999/xlink" publication-type="software" xlink:type="simple"><person-group person-group-type="author"><name name-style="western"><surname>Angelova</surname><given-names>R.</given-names></name><name name-style="western"><surname>Gjonov</surname></name></person-group><year>2024</year><article-title>Twenty-five-year mapping of species of the superfamily Cercopoidea (Hemiptera: Auchenorrhyncha) in Bulgaria.</article-title><publisher-name>Sofia University Zoological Collection (BFUS). Occurrence dataset</publisher-name><date-in-citation content-type="released">2024-03-26T00:00:00+02:00</date-in-citation><pub-id pub-id-type="doi">10.15468/hc7eyy</pub-id></element-citation></ref><ref id="B11354423"><element-citation xmlns:xlink="http://www.w3.org/1999/xlink" publication-type="article" xlink:type="simple"><person-group person-group-type="author"><name name-style="western"><surname>Lodos</surname><given-names>N</given-names></name><name name-style="western"><surname>Kalkandelen</surname><given-names>A.</given-names></name></person-group><year>1981</year><article-title>Preliminary list of <tp:taxon-name><tp:taxon-name-part taxon-name-part-type="suborder">Auchenorrhyncha</tp:taxon-name-part></tp:taxon-name> with notes on distribution and importance of species in Turkey. VI. Families <tp:taxon-name><tp:taxon-name-part taxon-name-part-type="family">Cercopidae</tp:taxon-name-part></tp:taxon-name> and <tp:taxon-name><tp:taxon-name-part taxon-name-part-type="family">Membracidae</tp:taxon-name-part></tp:taxon-name></article-title><source>Türkiye Bitki Koruma Dergisi</source><volume>5</volume><issue>3</issue></element-citation></ref></ref-list></tp:taxon-treatment>
