# Supplementary material for: Twenty-five-year mapping species of the superfamily Cercopoidea (Hemiptera, Auchenorrhyncha) in Bulgaria
Source: Biodivers Data J. 2024 Jun 4;12:e124720. doi: 10.3897/BDJ.12.e124720 (PMC11167279; doi:10.3897/BDJ.12.e124720)
Supplement: XML Treatment for Cercopis sanguinolenta [file BDJ.12.e124720-treatment22.xml]

<!DOCTYPE tp:taxon-treatment
  PUBLIC "-//TaxonX//DTD Taxonomic Treatment Publishing DTD v0 20100105//EN" "tax-treatment-NSO.dtd">
<tp:taxon-treatment xmlns:tp="http://www.plazi.org/taxpub"><tp:treatment-meta><mixed-citation publication-type="journal"><person-group><name><surname>Angelova</surname><given-names>Radost</given-names></name><name><surname>Gjonov</surname><given-names>Ilia</given-names></name></person-group><article-title>Twenty-five-year mapping species of the superfamily <tp:taxon-name><tp:taxon-name-part taxon-name-part-type="superfamily">Cercopoidea</tp:taxon-name-part></tp:taxon-name> (<tp:taxon-name><tp:taxon-name-part taxon-name-part-type="order">Hemiptera</tp:taxon-name-part></tp:taxon-name>, <tp:taxon-name><tp:taxon-name-part taxon-name-part-type="suborder">Auchenorrhyncha</tp:taxon-name-part></tp:taxon-name>) in Bulgaria</article-title><source>Biodivers Data J</source><day>04</day><month>06</month><year>2024</year><volume>12</volume><pub-id pub-id-type="doi">10.3897/BDJ.12.e124720</pub-id></mixed-citation></tp:treatment-meta><tp:nomenclature><tp:taxon-name>
              <object-id xmlns:xlink="http://www.w3.org/1999/xlink" content-type="arpha" xlink:type="simple">F9B98FD7-5B8E-52CE-8E67-1955A86423F5</object-id>
              <tp:taxon-name-part taxon-name-part-type="genus">Cercopis</tp:taxon-name-part>
              <tp:taxon-name-part taxon-name-part-type="species">sanguinolenta</tp:taxon-name-part>
              <object-id xmlns:xlink="http://www.w3.org/1999/xlink" xlink:type="simple" object-id-type="GBIF">https://www.gbif.org/species/2018539</object-id>
              <object-id xmlns:xlink="http://www.w3.org/1999/xlink" xlink:type="simple" object-id-type="Barcode of Life">http://www.boldsystems.org/index.php/Taxbrowser_Taxonpage?taxid=463458</object-id>
              <object-id xmlns:xlink="http://www.w3.org/1999/xlink" xlink:type="simple" object-id-type="OpenBiodiv">https://openbiodiv.net/7c02203f-9246-4c4f-bd56-9ad8b1abcdeb</object-id>
              <object-id xmlns:xlink="http://www.w3.org/1999/xlink" xlink:type="simple" object-id-type="BHL">https://www.biodiversitylibrary.org/namedetail/Cercopis_sanguinolenta</object-id>
              <object-id xmlns:xlink="http://www.w3.org/1999/xlink" xlink:type="simple" object-id-type="Catalogue of Life">https://www.catalogueoflife.org/data/taxon/STBM</object-id>
              <object-id xmlns:xlink="http://www.w3.org/1999/xlink" xlink:type="simple" object-id-type="Plazi">Not available</object-id>
              <object-id xmlns:xlink="http://www.w3.org/1999/xlink" xlink:type="simple" object-id-type="Encyclopedia of Life">https://eol.org/pages/1080480</object-id>
              <object-id xmlns:xlink="http://www.w3.org/1999/xlink" xlink:type="simple" object-id-type="TaxonWorks UUID">4028282a-bed4-44e3-8a49-ade5fec62ec7</object-id>
            </tp:taxon-name><tp:taxon-authority>(Scopoli, 1763)</tp:taxon-authority></tp:nomenclature><tp:treatment-sec sec-type="Notes"><title>Notes</title><p>Distribution map (Fig. <xref ref-type="fig" rid="F11359234">15</xref><xref ref-type="fig" rid="F11359239">a</xref>) and habitus (Fig. <xref ref-type="fig" rid="F11359234">15</xref><xref ref-type="fig" rid="F11359240">b</xref>).</p><p><bold>Chresonymy</bold>: <italic><tp:taxon-name><tp:taxon-name-part taxon-name-part-type="genus" reg="Triecphora">Triecphora</tp:taxon-name-part><tp:taxon-name-part taxon-name-part-type="species" reg="mactata">mactata</tp:taxon-name-part></tp:taxon-name></italic> Germ. in <xref ref-type="bibr" rid="B11354441">Nedjalkov (1908)</xref>; <italic><tp:taxon-name><tp:taxon-name-part taxon-name-part-type="genus" reg="Triecphora">Triecphora</tp:taxon-name-part><tp:taxon-name-part taxon-name-part-type="species" reg="sanguinolenta">sanguinolenta</tp:taxon-name-part></tp:taxon-name></italic> Lin. in <xref ref-type="bibr" rid="B11354441">Nedjalkov (1908)</xref>; <italic><tp:taxon-name><tp:taxon-name-part taxon-name-part-type="genus" reg="Triecphora">Triecphora</tp:taxon-name-part><tp:taxon-name-part taxon-name-part-type="species" reg="mactata">mactata</tp:taxon-name-part></tp:taxon-name></italic> Germ. in <xref ref-type="bibr" rid="B11354405">Joakimov (1909)</xref>; <italic><tp:taxon-name><tp:taxon-name-part taxon-name-part-type="genus" reg="Cercopis">Cercopis</tp:taxon-name-part><tp:taxon-name-part taxon-name-part-type="species" reg="sanguinea">sanguinea</tp:taxon-name-part></tp:taxon-name></italic> Geoffr. in <xref ref-type="bibr" rid="B11354414">Lindberg (1949)</xref>; <italic><tp:taxon-name><tp:taxon-name-part taxon-name-part-type="genus" reg="Cercopis">Cercopis</tp:taxon-name-part><tp:taxon-name-part taxon-name-part-type="species" reg="sanguinea">sanguinea</tp:taxon-name-part></tp:taxon-name></italic> Geoffr. 1785 in <xref ref-type="bibr" rid="B11354307">Cantoreanu and Gruev (1967)</xref>.</p><p><bold>Literature data</bold>: Central Stara Planina Mts. (<xref ref-type="bibr" rid="B11354307">Cantoreanu and Gruev 1967</xref>); Sofia Plain (<xref ref-type="bibr" rid="B11354405">Joakimov 1909</xref>); Kraishtensko-Konjavo Region (<xref ref-type="bibr" rid="B11354405">Joakimov 1909</xref>); Vitosha Mts. (<xref ref-type="bibr" rid="B11354405">Joakimov 1909</xref>, <xref ref-type="bibr" rid="B11354289">Bajrjamova 1990</xref>)⁠; Ljulin Mts. (<xref ref-type="bibr" rid="B11354405">Joakimov 1909</xref>); Sredna Gora Mts. (<xref ref-type="bibr" rid="B11354316">Dirimanov and Harizanov 1964</xref>); Krupnik-Sandanski-Petrich Valley (<xref ref-type="bibr" rid="B11354405">Joakimov 1909</xref>)⁠; Belasitsa Mts. (<xref ref-type="bibr" rid="B11354280">Bajrjamova 1988</xref>); Rila Mts. (<xref ref-type="bibr" rid="B11354414">Lindberg 1949</xref>); Rhodopes (<xref ref-type="bibr" rid="B11354307">Cantoreanu and Gruev 1967</xref>, <xref ref-type="bibr" rid="B11354383">Gjonov 2004</xref>)⁠; Upper Thracian Lowland (<xref ref-type="bibr" rid="B11354441">Nedjalkov 1908</xref>, <xref ref-type="bibr" rid="B11354316">Dirimanov and Harizanov 1964</xref>); Southern Black Sea Coast (<xref ref-type="bibr" rid="B11354298">Bayryamova 1976</xref>).</p><p><bold>New data</bold>: Danube Plain; Northern Black Sea Coast; Pre-Balkan; Western, Central and Eastern Stara Planina Mts.; Kraishtensko-Konjavo Region; Sofia Plain; Vitosha Mts.; Lozenska Planina Mts.; Ograzhden Mts.; Belasitsa Mts.; ⁠Krupnik-Sandanski-Petrich Valley; Rila Mts.; Pirin Mts.; Slavjanka Mts.; Mesta River Valley; Rhodopes; Sakar-Tundzha Region; Strandzha Mts.; Southern Black Sea coast. Detailed occurrence data: <xref ref-type="bibr" rid="B11355880">Angelova and Gjonov (2024)</xref>.</p><p><bold>Phenology</bold>: March-August.</p><p><bold>Altitudinal distribution</bold>: 0-1800 m a.s.l.</p><p><bold>Host plant</bold>: Polyphagous on various grasses and herbs (<xref ref-type="bibr" rid="B11354450">Nickel 2003</xref>).</p></tp:treatment-sec><tp:treatment-sec><!--Section generated to contain objects referenced in tp:taxon-treatment.--><fig-group id="F11359234" position="float" orientation="portrait"><caption><p><italic><tp:taxon-name><tp:taxon-name-part taxon-name-part-type="genus" reg="Cercopis">Cercopis</tp:taxon-name-part><tp:taxon-name-part taxon-name-part-type="species" reg="sanguinolenta">sanguinolenta</tp:taxon-name-part></tp:taxon-name></italic> (Scopoli, 1763):</p></caption><fig id="F11359239" position="float" orientation="portrait"><object-id xmlns:xlink="http://www.w3.org/1999/xlink" content-type="arpha" xlink:type="simple">DFBE9F4E-83A6-5322-8E0A-5401132F6E18</object-id><object-id xmlns:xlink="http://www.w3.org/1999/xlink" content-type="doi" xlink:type="simple">10.3897/BDJ.12.e124720.figure15a</object-id><label>Figure 15a.</label><caption><p>Distribution map in Bulgaria;</p></caption><graphic xmlns:xlink="http://www.w3.org/1999/xlink" xlink:href="bdj-12-e124720-g015_a.png" xlink:type="simple" position="float" orientation="portrait" id="oo_1019410.png"><uri content-type="original_file" xlink:type="simple">https://binary.pensoft.net/fig/1019410</uri></graphic></fig><fig id="F11359240" position="float" orientation="portrait"><object-id xmlns:xlink="http://www.w3.org/1999/xlink" content-type="arpha" xlink:type="simple">0D7311CB-22AC-5E58-84F8-370009CCBAFE</object-id><object-id xmlns:xlink="http://www.w3.org/1999/xlink" content-type="doi" xlink:type="simple">10.3897/BDJ.12.e124720.figure15b</object-id><label>Figure 15b.</label><caption><p>Habitus (photo: I. Gjonov).</p></caption><graphic xmlns:xlink="http://www.w3.org/1999/xlink" xlink:href="bdj-12-e124720-g015_b.jpg" xlink:type="simple" position="float" orientation="portrait" id="oo_1019413.JPG"><uri content-type="original_file" xlink:type="simple">https://binary.pensoft.net/fig/1019413</uri></graphic></fig></fig-group><fig id="F11359239" position="float" orientation="portrait"><object-id xmlns:xlink="http://www.w3.org/1999/xlink" content-type="arpha" xlink:type="simple">DFBE9F4E-83A6-5322-8E0A-5401132F6E18</object-id><object-id xmlns:xlink="http://www.w3.org/1999/xlink" content-type="doi" xlink:type="simple">10.3897/BDJ.12.e124720.figure15a</object-id><label>Figure 15a.</label><caption><p>Distribution map in Bulgaria;</p></caption><graphic xmlns:xlink="http://www.w3.org/1999/xlink" xlink:href="bdj-12-e124720-g015_a.png" xlink:type="simple" position="float" orientation="portrait" id="oo_1019410.png"><uri content-type="original_file" xlink:type="simple">https://binary.pensoft.net/fig/1019410</uri></graphic></fig><fig id="F11359240" position="float" orientation="portrait"><object-id xmlns:xlink="http://www.w3.org/1999/xlink" content-type="arpha" xlink:type="simple">0D7311CB-22AC-5E58-84F8-370009CCBAFE</object-id><object-id xmlns:xlink="http://www.w3.org/1999/xlink" content-type="doi" xlink:type="simple">10.3897/BDJ.12.e124720.figure15b</object-id><label>Figure 15b.</label><caption><p>Habitus (photo: I. Gjonov).</p></caption><graphic xmlns:xlink="http://www.w3.org/1999/xlink" xlink:href="bdj-12-e124720-g015_b.jpg" xlink:type="simple" position="float" orientation="portrait" id="oo_1019413.JPG"><uri content-type="original_file" xlink:type="simple">https://binary.pensoft.net/fig/1019413</uri></graphic></fig></tp:treatment-sec><ref-list><ref id="B11354441"><element-citation xmlns:xlink="http://www.w3.org/1999/xlink" publication-type="article" xlink:type="simple"><person-group person-group-type="author"><name name-style="western"><surname>Nedjalkov</surname><given-names>N.</given-names></name></person-group><year>1908</year><article-title>[Third contribution to the entomological fauna of Bulgaria]</article-title><source>[Periodical Journal of the Bulgarian Literary Society]</source><volume>69</volume><issue>9-10</issue><fpage>670</fpage><lpage>692</lpage></element-citation></ref><ref id="B11354405"><element-citation xmlns:xlink="http://www.w3.org/1999/xlink" publication-type="article" xlink:type="simple"><person-group person-group-type="author"><name name-style="western"><surname>Joakimov</surname><given-names>D.</given-names></name></person-group><year>1909</year><article-title>[On the fauna of <tp:taxon-name><tp:taxon-name-part taxon-name-part-type="order">Hemiptera</tp:taxon-name-part></tp:taxon-name> of Bulgaria]</article-title><source>[Collection of folklore, science and literature]</source><volume>25</volume><issue>7</issue><fpage>1</fpage><lpage>34</lpage></element-citation></ref><ref id="B11354414"><element-citation xmlns:xlink="http://www.w3.org/1999/xlink" publication-type="article" xlink:type="simple"><person-group person-group-type="author"><name name-style="western"><surname>Lindberg</surname><given-names>H.</given-names></name></person-group><year>1949</year><article-title>Zur Kenntnis der Zikadinenfauna der Balkanhalbinsel</article-title><source>Notulae Entomologicae</source><volume>29</volume><fpage>32</fpage><lpage>40</lpage></element-citation></ref><ref id="B11354307"><element-citation xmlns:xlink="http://www.w3.org/1999/xlink" publication-type="article" xlink:type="simple"><person-group person-group-type="author"><name name-style="western"><surname>Cantoreanu</surname><given-names>M.</given-names></name><name name-style="western"><surname>Gruev</surname><given-names>B.</given-names></name></person-group><year>1967</year><article-title>Zikaden-arten aus Bulgarien (Hom., Auchen.)</article-title><source>Travaux. Scientifiques de l'Ecole Normale Supérieure. “Paissi Hilendarski”</source><volume>5</volume><issue>2</issue><fpage>139</fpage><lpage>147</lpage></element-citation></ref><ref id="B11354289"><element-citation xmlns:xlink="http://www.w3.org/1999/xlink" publication-type="article" xlink:type="simple"><person-group person-group-type="author"><name name-style="western"><surname>Bajrjamova</surname><given-names>V. K.</given-names></name></person-group><year>1990</year><article-title>Cicada (<tp:taxon-name><tp:taxon-name-part taxon-name-part-type="class">Insecta</tp:taxon-name-part></tp:taxon-name>, <tp:taxon-name><tp:taxon-name-part taxon-name-part-type="suborder">Homoptera</tp:taxon-name-part></tp:taxon-name>, <tp:taxon-name><tp:taxon-name-part taxon-name-part-type="suborder">Auchenorrhyncha</tp:taxon-name-part></tp:taxon-name>) from Vitosha</article-title><source>Fauna of Southwestern Bulgaria</source><volume>3</volume><fpage>103</fpage><lpage>111</lpage></element-citation></ref><ref id="B11354316"><element-citation xmlns:xlink="http://www.w3.org/1999/xlink" publication-type="article" xlink:type="simple"><person-group person-group-type="author"><name name-style="western"><surname>Dirimanov</surname><given-names>M.</given-names></name><name name-style="western"><surname>Harizanov</surname><given-names>A.</given-names></name></person-group><year>1964</year><article-title>Uber die fauna der Zikaden (<tp:taxon-name><tp:taxon-name-part taxon-name-part-type="suborder">Homoptera</tp:taxon-name-part></tp:taxon-name>, <tp:taxon-name><tp:taxon-name-part taxon-name-part-type="suborder">Auchenorrhyncha</tp:taxon-name-part></tp:taxon-name>) in Bulgarien</article-title><source>Wissenschaftliche Arbeiten - Land Wirtschaftliche Hochschule "Vassil Kolarow" - Plovdiv, Bulgarien</source><volume>13</volume><fpage>203</fpage><lpage>206</lpage></element-citation></ref><ref id="B11354280"><element-citation xmlns:xlink="http://www.w3.org/1999/xlink" publication-type="article" xlink:type="simple"><person-group person-group-type="author"><name name-style="western"><surname>Bajrjamova</surname><given-names>V. K.</given-names></name></person-group><year>1988</year><article-title>Contribution to the study of the species from suborder <tp:taxon-name><tp:taxon-name-part taxon-name-part-type="suborder">Auchenorrhyncha</tp:taxon-name-part></tp:taxon-name> (<tp:taxon-name><tp:taxon-name-part taxon-name-part-type="suborder">Homoptera</tp:taxon-name-part></tp:taxon-name>) from Belasica mountain.</article-title><source>Fauna of Southwestern Bulgaria</source><volume>2</volume><fpage>165</fpage><lpage>169</lpage></element-citation></ref><ref id="B11354383"><element-citation xmlns:xlink="http://www.w3.org/1999/xlink" publication-type="chapter" xlink:type="simple"><person-group person-group-type="author"><name name-style="western"><surname>Gjonov</surname><given-names>I.</given-names></name></person-group><year>2004</year><chapter-title>Cicadina (Insecta: Homoptera) of the Eastern Rhodopes (Bulgaria)</chapter-title><person-group person-group-type="editor"><name name-style="western"><surname>Beron</surname><given-names>P.</given-names></name><name name-style="western"><surname>Popov</surname><given-names>A.</given-names></name></person-group><source>Biodiversity of Eastern Rhodopes (Bulgaria and Greece)</source><volume>Vol. 2</volume><size units="page">315-330</size><isbn>954-642-227-4</isbn></element-citation></ref><ref id="B11354298"><element-citation xmlns:xlink="http://www.w3.org/1999/xlink" publication-type="article" xlink:type="simple"><person-group person-group-type="author"><name name-style="western"><surname>Bayryamova</surname><given-names>V. K.</given-names></name></person-group><year>1976</year><article-title>Cicada (<tp:taxon-name><tp:taxon-name-part taxon-name-part-type="suborder">Homoptera</tp:taxon-name-part></tp:taxon-name> <tp:taxon-name><tp:taxon-name-part taxon-name-part-type="suborder">Auchenorrhyncha</tp:taxon-name-part></tp:taxon-name>) on cultivated plants in the Sofia plain</article-title><source>Terrestrial fauna of Bulgaria. Materias</source><fpage>121</fpage><lpage>145</lpage></element-citation></ref><ref id="B11355880"><element-citation xmlns:xlink="http://www.w3.org/1999/xlink" publication-type="software" xlink:type="simple"><person-group person-group-type="author"><name name-style="western"><surname>Angelova</surname><given-names>R.</given-names></name><name name-style="western"><surname>Gjonov</surname></name></person-group><year>2024</year><article-title>Twenty-five-year mapping of species of the superfamily Cercopoidea (Hemiptera: Auchenorrhyncha) in Bulgaria.</article-title><publisher-name>Sofia University Zoological Collection (BFUS). Occurrence dataset</publisher-name><date-in-citation content-type="released">2024-03-26T00:00:00+02:00</date-in-citation><pub-id pub-id-type="doi">10.15468/hc7eyy</pub-id></element-citation></ref><ref id="B11354450"><element-citation xmlns:xlink="http://www.w3.org/1999/xlink" publication-type="book" xlink:type="simple"><person-group person-group-type="author"><name name-style="western"><surname>Nickel</surname><given-names>Herbert</given-names></name></person-group><year>2003</year><source>The leafhoppers and planthoppers of Germany (<tp:taxon-name><tp:taxon-name-part taxon-name-part-type="order">Hemiptera</tp:taxon-name-part></tp:taxon-name>, <tp:taxon-name><tp:taxon-name-part taxon-name-part-type="suborder">Auchenorrhyncha</tp:taxon-name-part></tp:taxon-name>): Patterns and strategies in a highly diverse group of phytophagous insects</source><publisher-name>Pensoft</publisher-name><publisher-loc>Sofia-Moscow</publisher-loc><isbn>954-642-169-3</isbn></element-citation></ref></ref-list></tp:taxon-treatment>
