# Supplementary material for: Twenty-five-year mapping species of the superfamily Cercopoidea (Hemiptera, Auchenorrhyncha) in Bulgaria
Source: Biodivers Data J. 2024 Jun 4;12:e124720. doi: 10.3897/BDJ.12.e124720 (PMC11167279; doi:10.3897/BDJ.12.e124720)
Supplement: XML Treatment for Cercopis vulnerata [file BDJ.12.e124720-treatment23.xml]

<!DOCTYPE tp:taxon-treatment
  PUBLIC "-//TaxonX//DTD Taxonomic Treatment Publishing DTD v0 20100105//EN" "tax-treatment-NSO.dtd">
<tp:taxon-treatment xmlns:tp="http://www.plazi.org/taxpub"><tp:treatment-meta><mixed-citation publication-type="journal"><person-group><name><surname>Angelova</surname><given-names>Radost</given-names></name><name><surname>Gjonov</surname><given-names>Ilia</given-names></name></person-group><article-title>Twenty-five-year mapping species of the superfamily <tp:taxon-name><tp:taxon-name-part taxon-name-part-type="superfamily">Cercopoidea</tp:taxon-name-part></tp:taxon-name> (<tp:taxon-name><tp:taxon-name-part taxon-name-part-type="order">Hemiptera</tp:taxon-name-part></tp:taxon-name>, <tp:taxon-name><tp:taxon-name-part taxon-name-part-type="suborder">Auchenorrhyncha</tp:taxon-name-part></tp:taxon-name>) in Bulgaria</article-title><source>Biodivers Data J</source><day>04</day><month>06</month><year>2024</year><volume>12</volume><pub-id pub-id-type="doi">10.3897/BDJ.12.e124720</pub-id></mixed-citation></tp:treatment-meta><tp:nomenclature><tp:taxon-name>
              <object-id xmlns:xlink="http://www.w3.org/1999/xlink" content-type="arpha" xlink:type="simple">9063888E-68E5-5C33-99EC-55E255768A80</object-id>
              <tp:taxon-name-part taxon-name-part-type="genus">Cercopis</tp:taxon-name-part>
              <tp:taxon-name-part taxon-name-part-type="species">vulnerata</tp:taxon-name-part>
              <object-id xmlns:xlink="http://www.w3.org/1999/xlink" xlink:type="simple" object-id-type="GBIF">https://www.gbif.org/species/2018510</object-id>
              <object-id xmlns:xlink="http://www.w3.org/1999/xlink" xlink:type="simple" object-id-type="Barcode of Life">http://www.boldsystems.org/index.php/Taxbrowser_Taxonpage?taxid=348682</object-id>
              <object-id xmlns:xlink="http://www.w3.org/1999/xlink" xlink:type="simple" object-id-type="OpenBiodiv">https://openbiodiv.net/47ec813b-8d95-40db-bf27-620e558f2bb0</object-id>
              <object-id xmlns:xlink="http://www.w3.org/1999/xlink" xlink:type="simple" object-id-type="BHL">https://www.biodiversitylibrary.org/namedetail/Cercopis_vulnerata</object-id>
              <object-id xmlns:xlink="http://www.w3.org/1999/xlink" xlink:type="simple" object-id-type="Catalogue of Life">https://www.catalogueoflife.org/data/taxon/5XKBY</object-id>
              <object-id xmlns:xlink="http://www.w3.org/1999/xlink" xlink:type="simple" object-id-type="Plazi">Not available</object-id>
              <object-id xmlns:xlink="http://www.w3.org/1999/xlink" xlink:type="simple" object-id-type="Encyclopedia of Life">https://eol.org/pages/1080492</object-id>
              <object-id xmlns:xlink="http://www.w3.org/1999/xlink" xlink:type="simple" object-id-type="TaxonWorks UUID">df53c592-016a-4177-9b03-044e984ea1da</object-id>
            </tp:taxon-name><tp:taxon-authority>(Rossi, 1807)</tp:taxon-authority></tp:nomenclature><tp:treatment-sec sec-type="Notes"><title>Notes</title><p>Distribution map (Fig. <xref ref-type="fig" rid="F11359241">16</xref><xref ref-type="fig" rid="F11359246">a</xref>) and habitus (Fig. <xref ref-type="fig" rid="F11359241">16</xref><xref ref-type="fig" rid="F11359247">b</xref>).</p><p><bold>Chresonymy</bold>: <italic><tp:taxon-name><tp:taxon-name-part taxon-name-part-type="genus" reg="Triecphora">Triecphora</tp:taxon-name-part><tp:taxon-name-part taxon-name-part-type="species" reg="vulnerata">vulnerata</tp:taxon-name-part></tp:taxon-name></italic> Illig. in <xref ref-type="bibr" rid="B11354405">Joakimov (1909)</xref></p><p><bold>Literature data</bold>: Sredna Gora Mts. (<xref ref-type="bibr" rid="B11354405">Joakimov 1909</xref>); Krupnik-Sandanski-Petrich Valley (<xref ref-type="bibr" rid="B11354467">Sander 1985</xref>).</p><p><bold>New data</bold>: Western Stara planina Mts.; Rila Mts.; Strandzha Mts.; Southern Black Sea coast. Detailed occurrence data: <xref ref-type="bibr" rid="B11355880">Angelova and Gjonov (2024)</xref>.</p><p><bold>Phenology</bold>: April-July.</p><p><bold>Altitudinal distribution</bold>: 0-1700 m a.s.l.</p><p><bold>Host plant</bold>: Adults polyphagous on various tall herbs and grasses, Nymphs subterranean on <tp:taxon-name><tp:taxon-name-part taxon-name-part-type="family">Poaceae</tp:taxon-name-part></tp:taxon-name> roots (<xref ref-type="bibr" rid="B11354450">Nickel 2003</xref>).</p><p><bold>Additional notes</bold>: Rare in Bulgaria.</p></tp:treatment-sec><tp:treatment-sec><!--Section generated to contain objects referenced in tp:taxon-treatment.--><fig-group id="F11359241" position="float" orientation="portrait"><caption><p><italic><tp:taxon-name><tp:taxon-name-part taxon-name-part-type="genus" reg="Cercopis">Cercopis</tp:taxon-name-part><tp:taxon-name-part taxon-name-part-type="species" reg="vulnerata">vulnerata</tp:taxon-name-part></tp:taxon-name></italic> (Rossi, 1807):</p></caption><fig id="F11359246" position="float" orientation="portrait"><object-id xmlns:xlink="http://www.w3.org/1999/xlink" content-type="arpha" xlink:type="simple">1C09FC8A-FEB6-57D3-901D-9A1DD00E50C7</object-id><object-id xmlns:xlink="http://www.w3.org/1999/xlink" content-type="doi" xlink:type="simple">10.3897/BDJ.12.e124720.figure16a</object-id><label>Figure 16a.</label><caption><p>Distribution map in Bulgaria;</p></caption><graphic xmlns:xlink="http://www.w3.org/1999/xlink" xlink:href="bdj-12-e124720-g016_a.png" xlink:type="simple" position="float" orientation="portrait" id="oo_1019411.png"><uri content-type="original_file" xlink:type="simple">https://binary.pensoft.net/fig/1019411</uri></graphic></fig><fig id="F11359247" position="float" orientation="portrait"><object-id xmlns:xlink="http://www.w3.org/1999/xlink" content-type="arpha" xlink:type="simple">17C21257-57C8-525E-98AF-A8F5754C9D68</object-id><object-id xmlns:xlink="http://www.w3.org/1999/xlink" content-type="doi" xlink:type="simple">10.3897/BDJ.12.e124720.figure16b</object-id><label>Figure 16b.</label><caption><p>Habitus, specimen from Austria (photo: G. Kunz, <ext-link xmlns:xlink="http://www.w3.org/1999/xlink" ext-link-type="uri" xlink:href="https://www.inaturalist.org/observations/66312129" xlink:type="simple">https://www.inaturalist.org/observations/66312129</ext-link>).</p></caption><graphic xmlns:xlink="http://www.w3.org/1999/xlink" xlink:href="bdj-12-e124720-g016_b.jpg" xlink:type="simple" position="float" orientation="portrait" id="oo_1052556.jpg"><uri content-type="original_file" xlink:type="simple">https://binary.pensoft.net/fig/1052556</uri></graphic></fig></fig-group><fig id="F11359246" position="float" orientation="portrait"><object-id xmlns:xlink="http://www.w3.org/1999/xlink" content-type="arpha" xlink:type="simple">1C09FC8A-FEB6-57D3-901D-9A1DD00E50C7</object-id><object-id xmlns:xlink="http://www.w3.org/1999/xlink" content-type="doi" xlink:type="simple">10.3897/BDJ.12.e124720.figure16a</object-id><label>Figure 16a.</label><caption><p>Distribution map in Bulgaria;</p></caption><graphic xmlns:xlink="http://www.w3.org/1999/xlink" xlink:href="bdj-12-e124720-g016_a.png" xlink:type="simple" position="float" orientation="portrait" id="oo_1019411.png"><uri content-type="original_file" xlink:type="simple">https://binary.pensoft.net/fig/1019411</uri></graphic></fig><fig id="F11359247" position="float" orientation="portrait"><object-id xmlns:xlink="http://www.w3.org/1999/xlink" content-type="arpha" xlink:type="simple">17C21257-57C8-525E-98AF-A8F5754C9D68</object-id><object-id xmlns:xlink="http://www.w3.org/1999/xlink" content-type="doi" xlink:type="simple">10.3897/BDJ.12.e124720.figure16b</object-id><label>Figure 16b.</label><caption><p>Habitus, specimen from Austria (photo: G. Kunz, <ext-link xmlns:xlink="http://www.w3.org/1999/xlink" ext-link-type="uri" xlink:href="https://www.inaturalist.org/observations/66312129" xlink:type="simple">https://www.inaturalist.org/observations/66312129</ext-link>).</p></caption><graphic xmlns:xlink="http://www.w3.org/1999/xlink" xlink:href="bdj-12-e124720-g016_b.jpg" xlink:type="simple" position="float" orientation="portrait" id="oo_1052556.jpg"><uri content-type="original_file" xlink:type="simple">https://binary.pensoft.net/fig/1052556</uri></graphic></fig></tp:treatment-sec><ref-list><ref id="B11354405"><element-citation xmlns:xlink="http://www.w3.org/1999/xlink" publication-type="article" xlink:type="simple"><person-group person-group-type="author"><name name-style="western"><surname>Joakimov</surname><given-names>D.</given-names></name></person-group><year>1909</year><article-title>[On the fauna of <tp:taxon-name><tp:taxon-name-part taxon-name-part-type="order">Hemiptera</tp:taxon-name-part></tp:taxon-name> of Bulgaria]</article-title><source>[Collection of folklore, science and literature]</source><volume>25</volume><issue>7</issue><fpage>1</fpage><lpage>34</lpage></element-citation></ref><ref id="B11354467"><element-citation xmlns:xlink="http://www.w3.org/1999/xlink" publication-type="article" xlink:type="simple"><person-group person-group-type="author"><name name-style="western"><surname>Sander</surname><given-names>F.</given-names></name></person-group><year>1985</year><article-title>Zur Kenntnis der Entomofauna von Bulgarien - Zikaden (Homoptere-Auchenonhyncha)</article-title><source>Wissenschaftliche Zeitschrift Friedrich-Schiller-Universität Jena, Naturwissenschaftliche Reihe</source><volume>34</volume><fpage>585</fpage><lpage>607</lpage></element-citation></ref><ref id="B11355880"><element-citation xmlns:xlink="http://www.w3.org/1999/xlink" publication-type="software" xlink:type="simple"><person-group person-group-type="author"><name name-style="western"><surname>Angelova</surname><given-names>R.</given-names></name><name name-style="western"><surname>Gjonov</surname></name></person-group><year>2024</year><article-title>Twenty-five-year mapping of species of the superfamily Cercopoidea (Hemiptera: Auchenorrhyncha) in Bulgaria.</article-title><publisher-name>Sofia University Zoological Collection (BFUS). Occurrence dataset</publisher-name><date-in-citation content-type="released">2024-03-26T00:00:00+02:00</date-in-citation><pub-id pub-id-type="doi">10.15468/hc7eyy</pub-id></element-citation></ref><ref id="B11354450"><element-citation xmlns:xlink="http://www.w3.org/1999/xlink" publication-type="book" xlink:type="simple"><person-group person-group-type="author"><name name-style="western"><surname>Nickel</surname><given-names>Herbert</given-names></name></person-group><year>2003</year><source>The leafhoppers and planthoppers of Germany (<tp:taxon-name><tp:taxon-name-part taxon-name-part-type="order">Hemiptera</tp:taxon-name-part></tp:taxon-name>, <tp:taxon-name><tp:taxon-name-part taxon-name-part-type="suborder">Auchenorrhyncha</tp:taxon-name-part></tp:taxon-name>): Patterns and strategies in a highly diverse group of phytophagous insects</source><publisher-name>Pensoft</publisher-name><publisher-loc>Sofia-Moscow</publisher-loc><isbn>954-642-169-3</isbn></element-citation></ref></ref-list></tp:taxon-treatment>
